# Supplementary material for: Transcriptome profiling of immune responses to cardiomyopathy syndrome (CMS) in Atlantic salmon
Source: BMC Genomics. 2011 Sep 23;12:459. doi: 10.1186/1471-2164-12-459 (PMC3196748; doi:10.1186/1471-2164-12-459)
Supplement: Additional file 1 — Complete list of immune gene sets. Gene composition and respective log2-ER for the six gene sets representing immune pathways regulated over time (in heart) and in different tissues, as referred to in the Results section. [file 1471-2164-12-459-S1.XLS]

## Sheet: Time course
QueryID	Gene set	Gene name	W2 heart pool 1	W2 heart pool 2	W4 heart pool 1	W4 heart pool 2	W4 heart pool 3	W4 heart pool 4	W6 heart pool 1	W6 heart pool 2	W8 heart pool 1	W8 heart pool 2	W8 heart pool 3	W8 heart pool 4	W9 heart pool 1	W9 heart pool 2	W10 heart pool 1	W10 heart pool 2
Omy#BX321212	Antiviral and IFN response	Tripartite motif-containing protein 39 [Salmo salar]	1,37781	1.63123	0,114175	0,387593	0,343123	0,762209	0.999618	0.372347	1.6675	0.696503	0.569454	0.963904	1.66338	0.886707	0.782046	0.273815
Omy#BX867355	Antiviral and IFN response	fish virus induced TRIM protein [Oncorhynchus mykiss]	2,73086	1.04266	1,46015	1,49369	1,51449	1,44747	1.06894	0.639983	0.85923	0.652236	0.635705	0.524171	0.503191	0.704718	0.340604	0.210139
Omy#BX874038	Antiviral and IFN response	fish virus induced TRIM protein [Oncorhynchus mykiss]	2,54207	2.41712	0,814111	1,11979	1,91304	1,08841	1.0917	0.386824	0.785525	0.436143	0.100349	0.059066	1.03584	0.424417	0.231529	-0.215561
Omy#S15321112	Antiviral and IFN response	interferon regulatory factor 7 [Salmo salar]	2,07041	2.03904	-0,681596		-0,386209	-0,170106	1.14903	0.514777	0.985961	-0.0515522	0.293663	0.963904	0.997594	0.694141	0.532942	-0.0156303
Omy#S15341095	Antiviral and IFN response	RSAD2_ONCMY RecName: Full=Radical S-adenosyl methionine domain-containing protein 2; AltName: Full=Virus inhibitory protein, endoplasmic reticulum-associated, interferon-inducible; Short=Viperin Radical S-adenosyl methionine domain-containing protein 2, V	6,06368	6.39106	3,29703	4,33749	4,37198	3,3451	4.39808	3.19012	4.55237	3.47626	3.04141	3.06409	3.6398	2.61431	2.5026	1.76925
Omy#S18156896	Antiviral and IFN response	similar to collaborator of STAT6 [Danio rerio]	2,25943	2.19591	0,0922628	0,846253	0,43194	1,08997	0.770258	0.247193	0.536541	0.144224	0.695335	0.797712	0.371491	0.208579	0.0805223	-0.188216
Omy#S32493348	Antiviral and IFN response	Toll-like receptor 3-like protein [Oncorhynchus mykiss]	2,02801	1.2552		-0,295807		-0,267599	0.551116	0.228433	-0.0362819	-0.317329	0.185788	0.545088	0.338756	-0.0460714	0.596869	0.082254
Omy#S34309291	Antiviral and IFN response	similar to KIAA1593 protein [Danio rerio]	5,44445	5.30034	2,9861	3,09673	2,58128	2,53473	2.70128	2.3396	2.69819	1.79214	3.10895	2.87942	1.83516	0.965728	2.36351	1.85342
Omy#S34312335	Antiviral and IFN response	tripartite motif-containing 25 [Homo sapiens]	1,84461	1.7557	0,477302	0,384417	0,516593	2,32511	0.166082	0.126026	0.0735781	-0.152498	-0.165006	0.166302	0.233864	0.0651958	0.104253	-0.0399577
Ssa#BG936015	Antiviral and IFN response	Interferon regulatory factor 4 [Salmo salar]	0,899076	0.949659	0,0235636	0,45589	-0,00146249	0,107234	0.290635	0.509403		0.576001		0.0360637	0.332475	0.654126	0.672769	0.544203
Ssa#CB513054	Antiviral and IFN response	STAT1a [Salmo salar]	3,41136	3.20616	2,3425	2,49968	2,15629	2,04516	1.57526	1.04706	1.67863	0.841462	0.933321	1.0785	1.81428	1.24491	1.08135	-0.0181111
Ssa#CL123Contig1	Antiviral and IFN response	Barrier-to-autointegration factor [Salmo salar]	0,971465	0.640488	0,748049	1,3731	1,42371	0,964105	0.652868	-0.0727089	0.654117	0.23988	0.307347	0.577133	1.04971	0.259309	0.401409	0.0801205
Ssa#CL95Contig1	Antiviral and IFN response	Barrier-to-autointegration factor [Salmo salar]	3,66659	3.86641	4,37168	4,80234	5,13098	4,98983	3.90495	2.73201	4.54789	3.80725	3.20684	3.02024	4.28088	3.55815	3.4159	2.41089
Ssa#DW566454	Antiviral and IFN response	signal transducer and activator of transcription 2 [Salmo salar]	1,37168	1.46463	1,05192	1,22028	1,24127	0,686132	0.2018	0.333473	-0.00255313	-0.0592652	-0.0637241	0.304303	0.176507	0.0182676	0.170089	-0.331456
Ssa#DY701534	Antiviral and IFN response	fish virus induced TRIM protein [Oncorhynchus mykiss]	2,81988	1.58346	1,75309	1,7712	1,83261	1,54966	1.2554	0.777053	1.36923	0.864448	0.806116	0.614945	1.30532	1.05848	0.83449	0.609708
Ssa#DY714827	Antiviral and IFN response	retinoic acid-inducible gene-I [Salmo salar]	3,66559	3.6494	2,42869	2,89758	3,16846	2,61254	2.09712	1.10855	1.70881	0.938498	0.816129	1.22664	1.50348	0.980554	1.16216	0.351183
Ssa#EG868694	Antiviral and IFN response	Interferon-induced protein 44 [Salmo salar]	1,92004	1.78576	0,812413	0,963876	1,35241	1,26854	0.328956	0.556315	0.434947	0.114985	-0.0386824	-0.0927837	0.122883	0.175419	0.174934	-0.00797773
Ssa#EG871163	Antiviral and IFN response	interferon-inducible protein Gig2-like [Salmo salar]	2,65976	2.41237	1,10818	1,78354	1,68087	1,06736	1.25528	0.597508	1.99984	0.707578	0.310339	1.06079	1.33118	0.585456	0.762611	0.477304
Ssa#GRASP209153085	Antiviral and IFN response	Interferon-induced GTP-binding protein Mx [Salmo salar]	4,33887	4.13701	3,16679	3,70477	3,70233	3,05026	3.17175	2.05589	3.83676	2.70102	2.51725	2.46239	3.39651	2.24257	2.35331	1.12794
Ssa#GRASP209154455	Antiviral and IFN response	Galectin-9 [Salmo salar]	1,61134	1.446	1,32383	1,70877	1,75681	1,38526	1.03509	0.309765	1.95735	0.996936	0.833415	0.792835	1.73096	0.935506	0.917436	0.491738
Ssa#GRASP209154491	Antiviral and IFN response	interferon regulatory factor 7 [Salmo salar]	3,52166	3.4243	2,66517	3,00414	3,2137	3,05007	2.50282	1.68721	2.65097	1.96684	1.35293	1.26303	2.62124	2.10832	1.83935	1.22517
Ssa#GRASP209154815	Antiviral and IFN response	Probable ATP-dependent RNA helicase DHX58 [Salmo salar]	4,79901	4.3227	2,70753	3,26599	3,42305	3,02926	2.87964	1.92947	2.03932	1.78202	1.1956	1.87003	2.07339	1.63187	1.85697	0.910459
Ssa#GRASP209155193	Antiviral and IFN response	Signal transducer and activator of transcription 1-alpha/beta [Salmo salar]	2,10931	2.06754	1,05237	1,60879	1,5633	1,20769	0.899411	0.603405	0.890804	0.615225	0.674361	0.462446	0.770327	0.481542	0.634117	0.299654
Ssa#GRASP209155627	Antiviral and IFN response	Tripartite motif-containing protein 25 [Salmo salar]	2,47368	-1.34774	1,38183	2,15197	1,61856	1,41937	1.73142	0.492108	-0.562711	0.928815	-0.091352	-0.0594237	2.11862	1.40957	1.81435	1.92874
Ssa#GRASP209155649	Antiviral and IFN response	Interferon-induced protein 44 [Salmo salar]	2,20052	2.61947	0,856494	1,22731	1,2932	0,890507	0.927329	0.256893	1.82746	0.980572	0.30466	0.869109	1.38021	1.06214	1.12746	0.374984
Ssa#GRASP209156101	Antiviral and IFN response	Interferon-induced protein with tetratricopeptide repeats 5 [Salmo salar]	6,29999	6.45248	2,92665	4,16572	4,2235	3,59554	3.81284	2.89451	3.4818	3.07392	1.78652	2.35746	3.01019	2.56827	2.68444	1.49731
Ssa#GRASP209156267	Antiviral and IFN response	Interferon-induced 35 kDa protein homolog [Salmo salar]	1,07773	1.09433	1,10403	1,53313	1,50284	1,0947	0.801516	0.268203	1.09708	1.0234	0.82547	0.724737	1.16024	0.794543	0.671886	0.514806
Ssa#GRASP209730275	Antiviral and IFN response	52 kDa Ro protein [Salmo salar]	2,14636	2.21002	0,945051	1,4405	1,20976	1,29102	0.989304	0.527545	1.42571	1.03922	0.658662	0.693191	1.11905	0.695894	0.851861	0.375155
Ssa#GRASP209733083	Antiviral and IFN response	Radical S-adenosyl methionine domain-containing protein 2 [Salmo salar]	6,04194	6.4969	4,17816	5,25038	4,73257	4,39204	4.66179	3.29979	4.68651	3.63311	2.6287	2.85173	3.73564	2.62778	2.54918	1.78224
Ssa#GRASP209733951	Antiviral and IFN response	Galectin-9 [Salmo salar]	1,6571	1.36211	1,33844	1,67867	1,71219	1,37731	0.771885	0.183475	0.436504	0.218101	0.789837	0.658072	0.702694	0.154037	0.318491	0.0478093
Ssa#GRASP209734441	Antiviral and IFN response	GTPase IMAP family member 7 [Salmo salar]	3,48789	3.23097	1,16746	2,08037	2,83799	2,40522	1.5247	0.528289	1.21048	0.105453	0.0137838	0.217831	0.599584	0.311703	0.265478	0.204505
Ssa#GRASP209734939	Antiviral and IFN response	Interferon regulatory factor 1 [Salmo salar]	0,765925	1.16673	0,981686	1,37361	1,13209	0,913409	1.43673	0.836087	2.25035	2.00006	2.11329	1.53057	1.93278	1.56533	1.6207	1.10227
Ssa#GRASP209735717	Antiviral and IFN response	Signal transducer and activator of transcription 1 [Salmo salar]	4,36468	4.36135	2,43859	3,12024	3,22972	2,77882	2.28739	1.85024	2.4828	2.50336	2.14565	1.44629	2.5223	1.67493	1.9948	1.14253
Ssa#GRASP221219675	Antiviral and IFN response	GTPase IMAP family member 7 [Salmo salar]	0,911279	0.9999	0,994098	0,626982	0,755498	1,14466	0.377008	0.844844	0.694164	0.296351	1.24629	1.89161	0.612247	-0.129418	0.934902	-0.618977
Ssa#GRASP221221683	Antiviral and IFN response	GTPase IMAP family member 7 [Salmo salar]	0,523701	0.344208	0,937575	1,61669	1,21948	0,974685	0.968855	0.500629	1.5195	0.63398	0.713721	1.02437	1.67964	0.761982	1.4683	0.572996
Ssa#GRASP223648341	Antiviral and IFN response	Galectin-3-binding protein precursor [Salmo salar]	2,21412	2.00037	1,97476	2,53187	2,81073	2,38743	1.45128	0.361465	2.34688	0.999973	1.15436	1.25677	2.79277	1.05461	1.2854	0.433593
Ssa#GRASP223648493	Antiviral and IFN response	Interferon regulatory factor 3 [Salmo salar]	3,18964	2.95992	1,76428	2,13623	2,2421	1,94064	1.16624	0.576454	1.36121	0.912664	0.827173	0.601181	1.17729	0.71072	0.428867	0.179489
Ssa#KSS1846	Antiviral and IFN response	VHSV-induced protein [Salmo salar]	3,17929	2.99689	1,48966	2,03	2,39673	1,75597	2.09961	1.39464	2.34814	1.95269	1.25468	2.11168	1.99958	1.52286	1.56872	0.906249
Ssa#KSS1939	Antiviral and IFN response	IFN-inducible protein Gig1	2,60189	2.50332	1,57983	1,7792	1,86532	1,48192	1.32919	0.552216	0.645102	0.0513458	0.054113	0.683548	1.45719	0.641415	0.715371	0.424769
Ssa#KSS232	Antiviral and IFN response	Tyrosine-protein kinase Jak1 [Salmo salar]	1,81351	1.90125	0,46959	1,14763	0,902043	0,514721	0.784042	0.329543	1.07765	0.663203	0.545199	-0.037131	0.457051	0.0509599	0.849905	0.000777461
Ssa#KSS3657	Antiviral and IFN response	similar to very large inducible GTPase 1 [Danio rerio]	3,16817	4.35936	0,214592	0,458551	0,559173	0,144028	1.52313	1.54351	2.93217	2.12229	1.65826	1.77256	2.16905	2.45263	3.56681	0.639894
Ssa#KSS4306	Antiviral and IFN response	RING finger protein 213 [Salmo salar]	2,14297	2.19032	1,95274	2,01259	1,91861	2,13518	0.874298	0.325593	1.13919	0.605617	0.988734	0.988965	1.10745	0.545413	0.444338	0.42527
Ssa#KSS4382	Antiviral and IFN response	fish virus induced TRIM protein [Oncorhynchus mykiss]	2,08404	1.5106	1,09278	1,65225	1,52242	1,69387	0.602104	-0.165314	0.41833	0.0508173	0.0442992	0.368087	0.413832	0.492696	-0.0765895	0.0423021
Ssa#KSS4396	Antiviral and IFN response	VHSV-inducible protein [Salmo salar]	5,03912	5.1513	3,29992	4,09155	4,20546	3,70312	3.24838	2.39883	2.5991	2.10771	1.0433	2.0017	2.71752	2.02551	1.68585	1.01498
Ssa#KSS4577	Antiviral and IFN response	interferon-inducible protein Gig2-like [Salmo salar]	5,81627	5.46852	5,30586	5,95837	6,30931	5,24803	4.76021	3.2701	5.12995	3.58001	2.41514	3.48413	4.13598	3.01179	3.31846	1.44657
Ssa#KSS4832	Antiviral and IFN response	52 kDa Ro protein [Salmo salar]	2,01143	2.02975		-0,108254	0,498607	0,0634761	0.679684	0.276904	0.328323	-0.0100294	0.125255	0.11693	0.315412	0.181801	0.318619	0.139605
Ssa#KSS618	Antiviral and IFN response	Interferon-induced protein 44 [Salmo salar]	1,87811	1.60867	0,588536	0,441983	0,643605	0,901746	0.582606	0.208839	0.713056	-0.104589	0.308514	0.219335	0.629348	0.260097	0.423876	-0.36849
Ssa#S18855772	Antiviral and IFN response	52 kDa Ro protein [Salmo salar]	5,11302	3.85177	2,86026	3,95563	4,52009	4,03702	3.18849	1.26089	5.24969		1.14627	1.52853	3.41896	1.6625	2.05215	0.332427
Ssa#S18892255	Antiviral and IFN response	interferon alpha 2 [Salmo salar]	1,51749	1.71738	0,496393	1,04526	0,753494	0,60051	0.58844	0.561817	1.23998	1.56396	0.821298	0.511266	0.429015	0.883751	0.647953	0.255268
Ssa#S30264232	Antiviral and IFN response	RING finger protein 213 [Salmo salar]	1,70535	1.48861	1,22369	1,563	0,877751	1,34229	0.560174	0.249606	1.07962	0.392856	0.091641	0.683852	0.708365	0.470398	0.300726	-0.00706059
Ssa#S30266532	Antiviral and IFN response	52 kDa Ro protein [Salmo salar]	2,46053	2.21859	1,16669	2,00569	1,66791	1,69515	0.865469	0.0964309	1.12875	0.44107	0.764604	0.736898	0.792981	0.44806	0.282941	0.172962
Ssa#S30269828	Antiviral and IFN response	Interferon-induced protein 44 [Salmo salar]	3,67548	3.6911	3,12156	3,05959	3,44892	2,98986	1.89493	1.18072	2.84784	1.71687	1.5411	1.57403	2.06005	1.24695	1.10251	0.933398
Ssa#S30276405	Antiviral and IFN response	suppressor of cytokine signaling 1 [Oncorhynchus mykiss]	2,79461	2.65175	1,42072	2,44778	2,22001	1,39289	1.9751	1.12421	2.84288	2.06753	1.93654	1.73994	2.24316	1.19191	1.91758	0.354616
Ssa#S30282627	Antiviral and IFN response	Interferon-inducible Gig1	4,27812	4.12203	2,70426	3,40373	3,08822	2,55935	2.46116	1.43779	2.22951	1.41636	1.75262	2.23804	1.95785	1.15746	1.18882	0.879387
Ssa#S30282952	Antiviral and IFN response	52 kDa Ro protein [Salmo salar]	2,78786	2.07691	0,195619	1,70324	-0,124839	0,134844	0.00913115	0.475448	1.58102	0.993961	1.83444	1.04454	-0.334801	1.00517	0.829265	-0.0268042
Ssa#S30292611	Antiviral and IFN response	52 kDa Ro protein [Salmo salar]	2,65196	2.64814	1,08644	1,31442	1,09017	1,41909	0.835259	0.4278	1.16673	0.461016	0.302268	0.220934	0.728119	0.785271	0.477583	0.0209307
Ssa#S30292923	Antiviral and IFN response	RING finger protein 213 [Salmo salar]	2,4161	2.17107	0,87367	1,6225	1,12145	1,02619	0.520404	0.12087	0.638053	0.32325	0.388967	0.50539	0.312452	0.245769	-0.055408	0.029004
Ssa#S31966008	Antiviral and IFN response	eukaryotic translation initiation factor 4 gamma, 3 [Homo sapiens]	3,60837	3.63656	2,30447	3,11436	2,95148	2,31567	2.16002	1.46786	2.28294	1.99083	1.18448	0.723243	1.94847	1.36257	1.14897	1.1941
Ssa#S31971912	Antiviral and IFN response	interferon-induced protein with tetratricopeptide repeats 5 [Homo sapiens]	3,17654	3.2888	2,5748	3,07513	3,28971	2,56031	1.78969	0.593083	1.60119	0.954539	0.252497	0.294626	1.14666	0.496177
Ssa#S31978702	Antiviral and IFN response	Interferon-induced protein 44 [Salmo salar]	3,66183	3.69734	3,15451	2,99228	3,46883	3,05313	1.99534	1.2276	2.76371	1.82493	1.37334	1.40148	2.05188	1.26731	1.12126	0.929973
Ssa#S31983950	Antiviral and IFN response	fish virus induced TRIM protein [Oncorhynchus mykiss]	2,32573	2.44392	1,34167	1,66451	2,09885	0,8044	0.416002	0.3035	1.77709	0.169259	0.477403	0.85434	1.3399	0.577923	0.741667	0.194377
Ssa#S31987442	Antiviral and IFN response	Interferon-induced protein 44 [Salmo salar]	1,71718	2.07451	1,82969	-0,887926	1,9123	1,27727	0.0786879	0.483334	1.0617	0.239084	1.11888	0.805155	-0.143805	0.165738	-1.2493	0.507457
Ssa#S31997342	Antiviral and IFN response	interferon regulatory factor 7 [Salmo salar]	3,10287	2.74384	1,70939	2,30768	1,64094	1,70497	2.08277	0.962669	1.82192	0.859894	1.03373	1.69164	1.83614	1.50833	1.21269	0.497216
Ssa#S31999895	Antiviral and IFN response	fish virus induced TRIM protein [Oncorhynchus mykiss]	1,15711	1.45414	1,25442	1,11297	1,38222	1,44309	0.66007	0.285125	0.3331	0.524842	0.87548	0.120248	0.897725	-0.113586	0.0632265	0.153052
Ssa#S32012561	Antiviral and IFN response	Signal transducer and activator of transcription 3 [Salmo salar]	2,19797	2.25746	1,45693	1,68914	1,842	1,81017	1.04211	0.51838	0.88091	0.524566	-0.14291	0.692354	0.961229	0.865482	0.835214	0.536424
Ssa#S35469734	Antiviral and IFN response	eukaryotic translation initiation factor 4 gamma, 1 isoform 3 [Homo sapiens]	3,70132	3.61464	1,00333	1,53035	1,32199	1,24736	2.01882	1.33448	2.14404	1.56286	1.84323	1.83077	1.31903	1.12044	0.71485	0.465845
Ssa#S35509469	Antiviral and IFN response	GTPase IMAP family member 7 [Salmo salar]	1,15127	3.46284	2,19773	3,5728	3,49124	2,06406	0.843543	0.814561	1.05364		-0.0247292	0.618936	0.611262	0.595059	1.70731	0.776542
Ssa#S35519305	Antiviral and IFN response	interferon-inducible protein Gig2-like [Salmo salar]	1,1646	1.22432	1,01254	1,74237	1,87389	0,796748	0.491818	0.306624	0.819563	0.773403	-0.191967	-0.201941	0.678124	0.466894	0.39048	0.361533
Ssa#S35528745	Antiviral and IFN response	interferon-inducible protein Gig2-like [Salmo salar]	2,94708	1.51538	3,07121	3,80649	3,96369	2,69735	2.63072	1.81582	1.90182	0.164011	0.893759	1.31583	1.82171	1.84417	1.29411	0.7685
Ssa#S35534453	Antiviral and IFN response	interferon induced with helicase C domain 1 [Homo sapiens]	2,17362	2.10742	1,16117	1,60724	1,77635	1,47399	0.875833	0.369404	1.15698	0.768192	0.405202	0.736811	0.953055	0.573594	0.591319	0.186322
Ssa#S35535818	Antiviral and IFN response	GTPase IMAP family member 7 [Salmo salar]	1,45338	1.37538	0,421408	0,825276	0,19913	0,651831	0.504944	-0.00331993	0.439757	0.324554	0.0146701	0.352677	-0.31408		-0.147611	-0.149386
Ssa#S35555077	Antiviral and IFN response	similar to very large inducible GTPase 1 [Danio rerio]	3,51014	5.11804	3,43538	4,20303	4,05918	3,25652	2.23139	2.47197	4.09533	3.62885	3.26947	2.93708	3.32894	3.5058	4.21392	2.03905
Ssa#S35559165	Antiviral and IFN response	AF483534_1 VHSV-induced protein-10 [Oncorhynchus mykiss]	1,74172	1.63139	1,20244	1,3429	1,92911	1,93897	0.214908	0.183274	0.342497	-0.028268	0.415922	0.309948	0.203805	0.173292	-0.01549	-0.0512103
Ssa#S35582005	Antiviral and IFN response	tripartite motif-containing 35 isoform 2 [Homo sapiens]	1,7208	1.6731	0,825778	1,55145	1,16142	0,864748	1.41861	0.620756	1.43413	0.633705	0.37213	0.677183	0.584179	-0.110977	0.859491	0.0920469
Ssa#S35583774	Antiviral and IFN response	52 kDa Ro protein [Salmo salar]	0,995489	0.874015	0,862802	0,834537	0,915169	0,993183	0.439813	0.247145	-0.0679559	0.156774	0.779683	0.659195	-0.133602	-0.0305991	0.123301	-0.0876978
Ssa#S35602638	Antiviral and IFN response	tripartite motif-containing 39 isoform 1 [Homo sapiens]	2,06128	2.08103	0,59631	1,83811	1,5256	1,63821	1.09449	0.34639	1.57147	0.538505	0.778221	1.19915	1.23331	0.679774	0.500582	0.867959
Ssa#S41657765	Antiviral and IFN response	similar to interferon-inducible protein Gig2 isoform 2 [Danio rerio]	0,900549	0.994589	0,392624	0,331242	0,29725	0,492957	0.694319	0.383572	1.10972	0.803346	1.02663	0.569771	0.691432	0.581829	0.662195	0.531887
Ssa#S48432259	Antiviral and IFN response	retinoic acid-inducible gene-I [Salmo salar]	1,64277	1.61844	-0,0617208	0,0304231	0,680382	0,596606	0.547941	0.404023	0.442782	0.595039	0.495146	-0.0913666	0.184693	0.181326	0.0315078	0.233347
Ssa#STIR44056	Antiviral and IFN response	ring finger protein 11 [Homo sapiens]	1,35054	1.42847	-0,0170285	0,686669	0,0955091	-0,0609286	0.601605	1.0593	0.978466	1.35834	0.246253	-0.0070645	0.69377	1.168	0.845208	1.31309
Ssa#TC104112	Antiviral and IFN response	GTPase IMAP family member 7 [Salmo salar]	0,689059	1.39802	0,64023	-0,142731	0,727984	0,475312	1.13364	1.15243	1.25727	1.52507	0.204749	0.204819	0.989264	0.558781	1.20669	0.85538
Ssa#TC106398	Antiviral and IFN response	52 kDa Ro protein [Salmo salar]	4,9381	5.03048	3,29941	4,18448	4,11677	4,018	2.75774	1.40285	2.84795	1.62127	2.10128	1.8896	2.55348	1.86772	1.60902	1.20716
Ssa#TC106938	Antiviral and IFN response	GTPase IMAP family member 7 [Salmo salar]	1,16403	1.05678	0,880436	1,25866	0,962236	1,42544	0.645689	1.07919	0.470439	0.36075	1.18122	0.14295	1.84573	-0.21221	0.410298	0.633113
Ssa#TC112969	Antiviral and IFN response	fish virus induced TRIM protein [Oncorhynchus mykiss]	3,54469	3.6867	1,55909	1,96717	1,89941	2,39428	1.4233	0.84913	2.12548	1.65906	1.2859	1.25264	1.36245	0.852654	1.08525	0.509454
Ssa#TC67424	Antiviral and IFN response	interferon-inducible protein Gig2-like [Salmo salar]	2,42745	2.44274	1,09612	1,73281	1,68787	1,30935	1.0696	0.461565	1.79943	0.638813	1.30726	1.5104	1.17448	0.522808	0.633882	0.487698
Ssa#TC92577	Antiviral and IFN response	Interferon regulatory factor 9 [Salmo salar]	0,848464	1.05345	0,521289	-0,244817	0,329222	-0,254382	0.611619	0.579394	1.46363	1.11499	-0.0116171	0.163902	1.04502	0.837541	1.11202	0.978774
Ssa#CL489Contig1	Apoptosis	Ras-related C3 botulinum toxin substrate 2 precursor [Salmo salar]	0,227707	0.252608	0,388401	-0,0437746	0,17442	0,59979	0.247029	0.351291	1.10084	0.423008	0.690341	0.618969	0.83128	0.398663	0.514267	0.566867
Ssa#DY696862	Apoptosis	RAS p21 protein activator 1 isoform 2 [Homo sapiens]	0,576633	0.676342	-0,299706	-0,624253	-0,439449	-0,456217	0.575976	0.74184	0.786664	1.0299	0.116727	-0.229074	0.851358	0.605753	0.81987	0.943534
Ssa#GRASP209154801	Apoptosis	Tumor necrosis factor ligand superfamily member 13B [Salmo salar]	0,10796	0.0121235	0,102164	-0,0254337	0,077132	0,303372	0.161308	0.117698	0.743906	0.360561	1.26671	1.0062	0.8398	0.263354	0.196814	0.115559
Ssa#GRASP209155797	Apoptosis	Regulator of G-protein signaling 14 [Salmo salar]	0,231656	0.276153	0,21295	0,0904915	-0,0751638	-0,241962	0.689698	0.476444	1.68103	1.04085	1.29711	1.10918	1.30656	0.748786	1.47758	1.19162
Ssa#GRASP209731469	Apoptosis	Pleckstrin homology domain-containing family F member 1 [Salmo salar]	-0,0754812	0.0676704	0,351364	0,53941	0,327898	0,0672307	0.565345	0.510637	0.839438	0.672386	1.35035	1.17143	1.15444	-0.136496	0.971271	0.550446
Ssa#GRASP209732323	Apoptosis	Regulator of G-protein signaling 1 [Salmo salar]	0,794245	0.556992	0,683246	0,93111	0,912197	0,294831	0.816104	0.391178	2.05464	1.12871	0.390237	0.610342	1.96872	0.552564	1.76381	0.304476
Ssa#GRASP209733661	Apoptosis	Apoptosis-related protein 3 precursor [Salmo salar]	-1,59624	0.680805	-0,043295	0,422153	-0,191576	-1,29856	-0.922005	-1.72499	-0.142621	1.51298	1.72064	0.873449	-0.23477	-0.518904	-0.241988	-0.119643
Ssa#GRASP209734353	Apoptosis	Rho-related GTP-binding protein RhoF precursor [Salmo salar]	-0,0614767	0.0549277	0,588175	0,487444	0,291203	0,494838	0.779171	0.398018	2.23548	0.800245	1.31075	1.14182	2.08117	1.11316	1.53811	0.991503
Ssa#GRASP209734583	Apoptosis	Caspase-14 precursor [Salmo salar]	0,549488	0.820037	1,2235	1,20994	1,24739	1,77738	1.08211	0.870538	2.79016	1.73796	1.33835	1.53701	2.10454	1.54435	2.21113	0.701391
Ssa#GRASP209735359	Apoptosis	CD265 Tumor necrosis factor receptor superfamily member 5 precursor	0,734835	0.423405	0,607125	0,793948	0,620851	0,407928	0.737142	0.337218	1.83655	0.991669	1.00421	0.648602	1.33999	0.932847	1.16729	0.626923
Ssa#GRASP209735947	Apoptosis	Rho-related GTP-binding protein RhoG precursor [Salmo salar]	0,136031	0.106426	0,297828	0,587863	-0,0424841	-0,0878107	0.930314	0.140115	2.32103	0.800408	0.599331	1.03395	1.39716	0.409649	1.4586	0.666632
Ssa#GRASP209735965	Apoptosis	Regulator of G-protein signaling 18 [Salmo salar]	0,0494805	-0.130759	0,499392	0,841079	0,350073	0,417261	0.479119	0.0261124	2.24426	0.480522	1.21542	1.38009	1.91589	0.886221	1.48517	0.489734
Ssa#GRASP209736355	Apoptosis	Programmed cell death 1 ligand 1 precursor [Salmo salar] CD274	-0,00234939	0.256896	0,338048	1,71207	0,897296	0,507038	1.30669	0.412994	2.94609	1.29678	2.21116	1.9865	2.03642	-0.0568245	1.45151	0.727294
Ssa#GRASP209736579	Apoptosis	Tumor necrosis factor receptor superfamily member 11B precursor [Salmo salar]	0,235499	0.139446	0,666838	2,17049	1,73097	1,77021	2.11658	0.571958	3.81585	2.30446	2.90703	2.73311	4.51721	3.01358	3.62427	2.27685
Ssa#GRASP221220491	Apoptosis	Regulator of G-protein signaling 2 [Salmo salar]	-0,358624	-0.64174	0,0821964	0,715356	-0,0479294	0,433578	0.115773	-0.115033	0.926779	0.114544	0.597762	1.16977	0.955473	-0.0542918	0.609829	-0.0909485
Ssa#GRASP221221833	Apoptosis	Tumor necrosis factor, alpha-induced protein 8-like protein 2 [Salmo salar]	-0,0225657	-0.0681254	0,547339	0,775442	0,146257	-0,0371203	0.439371	-0.0555221	1.83344	0.564952	0.767765	0.918344	1.72389	0.698617	0.962452	0.492182
Ssa#GRASP223647561	Apoptosis	Rho GTPase-activating protein 15 [Salmo salar]	-0,360424	-0.487229	0,0428321	0,337478	0,0673968	-0,285458	0.0238426	-0.105866	1.3132	0.181122	1.14198	1.12291	1.54152	0.519462	0.512247	0.390869
Ssa#GRASP223647955	Apoptosis	Ras GTPase-activating protein nGAP [Salmo salar]	-0,25564	-0.193045	0,325004	0,432346	0,408994	0,329943	0.871731	0.20264	2.36492	1.01558	1.31219	1.22826	2.29177	1.12442	1.24752	1.04265
Ssa#KSS4039	Apoptosis	LGN-like [Oncorhynchus mykiss]	0,167756	0.147423	0,387688	0,584675	0,240781	0,607402	0.656621	0.339089	1.84004	0.779804	1.27703	1.43674	1.90884	0.945749	1.11013	1.12719
Ssa#S18887304	Apoptosis	Ras-related protein Rab-37 [Salmo salar]	0,0285214	0.278287	0,663593	0,343095	0,768269	1,08528	0.518577	0.243372	1.842	0.720437	1.44772	1.19325	1.75637	0.533586	1.41412	0.835675
Ssa#S35472201	Apoptosis	guanylate-binding protein [Oncorhynchus mykiss]	-0,03735	-0.569875	2,11237	1,38439	0,142223	0,724821	0.509252	0.83159	3.34516	2.08764	2.27937	1.81724	2.09656	1.45547	0.76715	0.0795708
Ssa#S35595553	Apoptosis	TNF decoy receptor [Oncorhynchus mykiss]	-0,586707	-0.217657	0,434991	0,539302	0,672797	0,526774	2.96261	1.31351	4.48006	3.30247	2.79864	3.25499	3.5482	2.35034	2.76669	0.382497
Ssa#S35685673	Apoptosis	Nck-associated protein 1 [Salmo salar]	0,0455883	0.260981	0,542116	0,611291	0,619758	0,427211	0.414468	0.122963	1.70618	0.776805	0.47185	0.523563	1.77984	0.806543	1.21	0.815096
Ssa#S35694598	Apoptosis	RAS guanyl-releasing protein 2 [Salmo salar]	0,305467	0.449031	0,655814	0,950799	0,775859	0,703513	0.651444	0.393811	1.94578	0.859652	1.23164	1.31779	1.81454	0.901265	1.30501	0.793197
Ssa#STIR40482	Apoptosis	Programmed cell death protein 4 [Salmo salar]	0,638172	0.49486	-0,0929582	-0,138016	-0,138351	0,247456	0.524123	0.639945	1.17382	1.66846	0.14431	0.101468	0.887442	0.960766	0.68821	1.00223
Omy#EXOB3_B11	B-cell response	AF361437_1 interleukin 13 receptor alpha-2 [Oncorhynchus mykiss]	-0,509976	-0.0983881	0,912351	3,26242	1,8759	0,654531	0.730332	-1.61113	-0.208136	-1.97774	-1.94172	0.277965	0.917959	-2.45207	0.517078	0.1743
Omy#S15341227	B-cell response	immunoglobulin mu heavy chain [Oncorhynchus mykiss]	0,695529	0.318701	0,184788	1,59548	1,28217	0,619433	0.308626	-0.639172	0.368564	-0.311938	-0.886384	0.25049	1.67484	0.27213	0.120356	0.376103
Omy#S15341231	B-cell response	immunoglobulin mu heavy chain [Oncorhynchus mykiss]	-0,062543	-0.275216	0,547758	1,94252	1,13933	0,186107	-0.0267946	-0.769018	0.209518	-0.808414	-0.401373	0.549935	2.26776	0.134313	-0.0984626	0.403559
Ssa#BG936252	B-cell response	Immunoglobulin lambda-like polypeptide 1 precursor [Salmo salar]	0,251251	0.0820486	0,29908	2,36123	0,894858	0,413007	1.07854	0.214669	1.59247	-0.483233	-0.810912	0.590573	2.43286	0.782279	1.01512	1.07203
Ssa#DW471462	B-cell response	Ig kappa chain V-IV region B17 precursor [Salmo salar]	0,428822	-0.273442	0,213967	2,49159	1,50928	0,571503	0.631951	-1.0077	1.48715	-1.53154	-1.34317	0.337844	2.87414	0.435721	0.349171	0.848657
Ssa#DW472642	B-cell response	immunoglobulin tau heavy chain constant region secreted form [Salmo salar]	0,260415	-0.0544585	0,100682	2,35156	1,64754	1,25026	1.95323	0.419316	4.17372	2.21017	1.00167	2.53118	3.56129	2.57301	3.67182	2.5247
Ssa#GRASP209154051	B-cell response	Kelch-like protein 6 [Salmo salar]	-0,2832	-0.177768	0,0461052	0,860608	0,390914	0,323218	0.675248	-0.0261142	2.14677	0.880166	0.872823	0.556163	2.13648	0.905804	1.36123	0.0925754
Ssa#GRASP209154401	B-cell response	Ig mu chain C region [Salmo salar]	-0,581615	-0.03518	-0,20312	0,155076	-0,263007	0,778994	0.725006	0.623992	2.68634	1.67058	1.52638	0.93447	1.22716	1.33602	1.483	0.996349
Ssa#GRASP209154567	B-cell response	Kelch-like protein 13 [Salmo salar]	-0,0953591	-0.112117	0,400222	0,596017	0,460441	0,402909	0.47554	0.164373	1.4123	0.535914	0.880269	0.636173	1.65202	0.565462	0.727419	0.561098
Ssa#GRASP209154863	B-cell response	SH3 protein expressed in lymphocytes [Salmo salar]	-0,207502	-0.258942	0,0936005	0,726458	0,166163	-0,293472	0.824107	0.373534	2.63554	1.19407	1.33589	1.73554	2.2916	0.710054	1.84132	1.20097
Ssa#GRASP209154971	B-cell response	GP183_SALSA RecName: Full=G-protein coupled receptor 183	-0,105428	-0.457033	0,448535	0,626035	0,274945	0,387473	0.507415	0.437448	1.78163	0.930257	1.26076	1.12534	1.64592	0.474017	1.0534	1.19042
Ssa#GRASP209155773	B-cell response	Tyrosine-protein kinase Lyn [Salmo salar]	0,638596	0.873778	0,129673	0,846802	0,598679	0,578203	0.788984	0.201189	2.01208	0.781621	0.881685	0.916734	1.62071	0.481626	1.17965	0.339317
Ssa#GRASP209155997	B-cell response	Hematopoietic lineage cell-specific protein [Salmo salar]	0,0743235	0.0310563	0,242497	0,533957	0,154997	0,205451	0.546414	0.058337	2.15208	0.766139	1.07699	1.19496	1.77063	0.712174	1.13586	0.733534
Ssa#GRASP209731817	B-cell response	Leukocyte antigen CD37 [Salmo salar]	0,0650464	-0.0434257	-0,358633	-0,0894592	-0,432662	0,168152	0.482705	0.575518	1.17637	0.753361	1.0878	0.830062	0.478866	0.714665	0.538131	1.25602
Ssa#GRASP209733479	B-cell response	Ig kappa chain V region 3315 [Salmo salar]	-0,0232083	-0.639576	-0,845513	1,45844	0,85334	0,586592	0.206572	-0.535363	2.78739	-0.156423	0.771893	1.96945	2.12631	-0.478052	-1.11341	0.647085
Ssa#GRASP209735559	B-cell response	Ig kappa chain V region Mem5 [Salmo salar]	-0,0452153	-0.579642	0,371441	1,95722	0,913719	0,300523	0.395124	-0.481668	0.681837	-0.227278	-0.34276	0.497813	2.04477	0.627919	0.324187	0.441503
Ssa#GRASP209737501	B-cell response	Hematopoietic adaptor containing SH3 and SAM domains 1	-0,295655	-0.174949	0,511404	0,983189	0,257841	0,501058	0.461483	-0.234736	1.61283	0.655126	0.916232	1.04252	1.57805	0.240284	1.20997	0.14209
Ssa#GRASP209738219	B-cell response	Dual adapter for phosphotyrosine and 3-phosphotyrosine and 3-phosphoinositide [Salmo salar]	-0,569976	0.0372156	0,280251	0,542804	0,306052	0,275904	0.558985	0.577529	1.95759	0.862436	0.979564	0.621623	1.39484	0.224597	0.684984	0.809234
Ssa#GRASP209738405	B-cell response	Ig kappa chain V-IV region JI precursor [Salmo salar]	0,0220075	-0.047681	-0,061785	1,46017	0,650498	0,466944	0.636656	0.0775439	1.62497	0.24737	-0.245609	0.105219	2.39582	1.0396	0.924416	0.945318
Ssa#GRASP221219647	B-cell response	Src kinase-associated phosphoprotein 2 [Salmo salar]	0,129409	-0.0347429	0,410854	0,923187	0,48417	0,30988	0.39377	-0.00902212	1.40909	0.413867	0.975591	0.881723	1.57916	0.53024	0.941047	0.65501
Ssa#GRASP221221043	B-cell response	Ig kappa chain V-IV region Len [Salmo salar]	-0,0419529			0,979384	1,1043	1,85572	-0.881159	0.142556	1.91393	-0.711633	-0.107918	1.12065	0.0187326	0.938058	0.205782	-0.233298
Ssa#GRASP221221577	B-cell response	Ig kappa chain V-IV region B17 precursor [Salmo salar]	0,0453507	-0.0290952	0,0480979	1,3954	0,475109	0,524194	0.784332	0.340363	2.09556	0.213296	0.408547	0.789089	1.94638	0.930615	0.973447	0.999937
Ssa#GRASP223647619	B-cell response	CD9 antigen [Salmo salar]	2,08663	1.80341	2,53895	2,64536	2,81797	2,38481	1.50081	0.468518	1.98302	0.481495	1.07818	1.12095	1.60069	0.729158	0.617268	0.101571
Ssa#GRASP223647749	B-cell response	Transcription factor PU.1 [Salmo salar]	0,196013	-0.188713	0,62204	0,889064	0,598763	0,530378	0.557557	0.22918	1.46532	0.516328	0.500828	0.762424	1.5777	0.628622	1.13222	0.697849
Ssa#GRASP223647811	B-cell response	High affinity immunoglobulin gamma Fc receptor I precursor [Salmo salar]	1,28491	0.97161	0,870606	1,55051	1,18435	0,868524	0.705456	0.120828	1.7333	0.733001	0.429641	1.50887	1.40139	0.30972	1.23295	0.27828
Ssa#GRASP223648339	B-cell response	Tyrosine-protein kinase SYK [Salmo salar]	0,113436	-0.0155255	0,101411	0,469751	0,463875	0,377529	0.693861	0.358349	1.77734	1.08216	0.582134	0.0920435	1.54086	0.669545	1.0241	0.818231
Ssa#KSS1805	B-cell response	Coronin-1C [Salmo salar]	1,76747	1.86555	0,276926	0,448726	0,37343		1.50022	1.46447	1.47693	1.42437	-0.18522	0.187393	1.72497	1.42839	1.36253	1.50167
Ssa#KSS4173	B-cell response	polymeric immunoglobulin receptor [Salmo salar]	1,73889	1.78387	1,72291	2,02014	2,45779	1,95924	0.626511	0.334356	0.498759	0.48441	0.202982	0.138044	0.684377	0.520589	0.702865	0.660835
Ssa#S18892355	B-cell response	AF273434_1 immunoglobulin heavy chain variable region [Salmo salar]	0,198983	-0.535943	-0,00247644	2,31777	1,05886	0,422267	-0.226499	-0.970885	0.293292	-0.777286	-0.259625	0.637533	1.91019	-0.0613187	0.174867	-0.235745
Ssa#S18892371	B-cell response	IG HC variable region	0,12725	-0.429208	0,542044	1,52545	1,18436	0,654812	-0.0839158	-0.906631	-0.219775	-1.37296	-0.997367	0.303457	2.25422	0.233122	-0.0123915	0.105519
Ssa#S18892374	B-cell response	IG HC variable region	0,134606	-0.711103	-0,218443	2,22948	0,833478	0,434177	-0.175777	-1.02688	-0.184325	-1.17694	-0.556971	0.612095	2.44547	-0.00557759	-0.351889	-0.299266
Ssa#S18892379	B-cell response	AF273410_1 immunoglobulin heavy chain variable region [Salmo salar]	0,477859	-0.331109	0,280779	1,38891	0,973491	0,380904	0.0738953	-0.845595	0.270943	-0.91925	-0.590037	0.31715	2.43312	0.319843	0.0319979	0.070088
Ssa#S18892407	B-cell response	IG HC variable region	0,477029	-0.0963357	-0,03344	2,32209	0,919831	0,416215	0.535354	-0.844733	2.06536	-0.569327	-0.48823	1.44391	2.71495	0.460181	0.299026	0.457911
Ssa#S18892409	B-cell response	IgM heavy chain membrane bound form	0,242335	-0.0359936	-0,320275	1,58515	1,18027	0,75271	0.29927	-0.492737	0.238558	-0.458895	-1.03376	0.56925	2.21713	0.132539	0.14761	0.331864
Ssa#S18892412	B-cell response	Immunoglobulin heavy chain [Salmo salar] AF141606_1	-0,0736425	-0.0956137	-0,795281	-0,54622	-0,712104	-0,594017	0.0238981	0.436582	1.31451	0.747766	1.54128	1.1779	0.983861	0.715992	0.219109	1.20315
Ssa#S30263508	B-cell response	IG HC variable region	0,452878	-0.547902	-0,0132349	2,16766	1,38933	0,438438	0.124036	-1.39739	0.711572	-2.22779	-1.86629	0.40094	2.56998	0.307183	-0.0483197	0.240036
Ssa#S35701237	B-cell response	CD97 antigen precursor [Salmo salar]	0,285317	-0.0959936	0,687817	1,09488	0,841607	1,03138	0.613546	0.0939589	2.59204	0.601362	1.0206	1.11274	1.78245	0.817983	1.15114	0.219086
Omy#S15323007	Complement response	Complement C1q-like protein 2 precursor [Salmo salar]	-0,16707			-0,11725	2,11924	-0,115148	2.07757	2.80885	-1.4104	-0.686592	-0.836457	-1.07016	0.631466	-0.616529	1.11227	-2.27458
Ssa#AM402522	Complement response	haptoglobin fragment 2 [Oncorhynchus mykiss]	-0,365032	-0.38551	-1,14833	-0,78246	0,435067	-0,201996	1.27207	1.61364	-0.439973	-0.236757	0.904667	0.899579	0.757527	0.41374	1.4638	-2.96549
Ssa#BG935071	Complement response	haptoglobin fragment 2 [Oncorhynchus mykiss]	0,0713871	-0.29401	-1,29886	-0,615387	0,458463	-0,991219	1.53689	2.02927	0.0456553	-0.260355	0.306495	0.400841	0.901152	0.278743	1.60348	-2.64724
Ssa#CN442491	Complement response	Leukocyte cell-derived chemotaxin 2 precursor [Salmo salar]	-0,415548	-0.92786	-0,86428	-0,886042	2,19034	-0,347852	1.14066	1.82069	-1.73455	-0.366509	-0.716087	-1.54718	1.04114	0.125071	0.890674	-2.387
Ssa#GRASP209730719	Complement response	C-type lectin domain family 4 member E [Salmo salar]	0,0433599	-0.561167	0,0867754	0,0999838	1,38868	-0,389972	1.29914	1.71592	-0.537704	-1.17795	-0.0764866	0.0917008	0.56976	0.073427	2.07512	-3.10029
Ssa#GRASP221219847	Complement response	Complement component C8 gamma chain [Salmo salar]	-0,100383	-0.100423	0,784315		1,62809	-0,512711	1.6106	2.63316	-0.808659	-0.190086	-0.479293	-0.428602	0.446278	-0.281001	1.36743	-2.27553
Ssa#GRASP223648471	Complement response	Leukocyte cell-derived chemotaxin 2 precursor [Salmo salar]	-1,39945	-1.89246	-0,335689	-0,100662	1,19299	-0,700831	0.340564	1.25745	-1.25863	-0.145166	-0.909746	0.613958	0.530173	0.263416	1.00103	-0.489271
Ssa#S18835351	Complement response	complement C4 [Oncorhynchus mykiss]	-0,0935249	0.107896	-0,0771551	0,116558	0,743553	-0,389414	1.6829	2.4304	0.203592	0.345514		0.352677	1.12361	-0.0854689	1.00707	-0.999939
Ssa#S18835744	Complement response	complement factor I preproprotein [Homo sapiens]	-0,0039327	0.0904955	-0,605084	-0,23331	0,136073	-0,52507	0.960096	1.33207		0.437345	0.0834142	-0.272198	0.555299	0.538119	1.17772	-1.00513
Ssa#S18835747	Complement response	haptoglobin [Oncorhynchus mykiss]	-0,130706	-0.149937	-1,33093	-0,929644	0,335468	-0,869007	1.50344	1.96924	-0.043272	-0.324033	0.44302	0.937302	0.825251	0.323465	1.3748	-2.80256
Ssa#S18835908	Complement response	fibrinogen, gamma chain isoform gamma-A precursor [Homo sapiens]		-0.232647	-0,113176	-0,170998	-0,0911312	0,126491	0.664697	0.748158	0.213364		-0.120315	0.203234	0.155286	-0.7554	1.24217	-1.13722
Ssa#S18845888	Complement response	complement component C9 [Oncorhynchus mykiss]	0,0519875	-0.374556			1,25379	0,452544	0.82355	1.39648	-0.318834	-0.277049	0.405675	-0.318247	0.380165	-0.325892	0.579828	-1.18033
Ssa#S18849636	Complement response	complement C4 [Oncorhynchus mykiss]	0,848464	0.684766	0,627099	1,14734	0,844201	0,427363	0.547616	-0.558025	0.15525	-1.01976	-0.30221	0.495811	1.63301	0.379539	0.118098	0.193247
Ssa#S18888461	Complement response	complement component C3-3 [Oncorhynchus mykiss]	0,896854	0.219128	-0,335134	1,0154	0,0952969	-0,530394	1.27089	1.4159	1.06447	-0.528804	2.31103	0.323112	1.03663	0.667481	1.09362	-1.75823
Ssa#S18888463	Complement response	Coagulation factor IX precursor [Salmo salar]	0,318969	-0.0374885	0,859094	0,883073	1,3871	0,914442	0.267449	-0.527381	1.05952	-0.197299	0.329688	0.298371	1.5082	0.0838667	0.664031	-0.32347
Ssa#S18892488	Complement response	pentraxin [Salmo salar]	0,287832	-0.899744	-1,08557	-1,38712	3,92214	-0,163895	2.10831	2.85991	-2.66556	-0.178033	-1.36018	-3.42316	1.50422	-0.247139	1.04233	-3.33007
Ssa#S31984590	Complement response	complement factor H1 protein [Oncorhynchus mykiss]	-0,401462	-0.939968	0,15725	-0,812172	3,63738	0,902093	2.29807	3.02181	-1.94121	-0.112328	-0.530246	-1.01765	1.13036	-0.638011	1.34362	-3.52057
Ssa#S34822137	Complement response	complement component C3	-0,139188	-0.335988	-0,186389	-0,348088	1,11711	0,0416963	0.791533	1.2032	-0.789209	-0.188383	-1.45086	-0.62439	0.241929	-0.410478	1.34564	-2.02748
Ssa#S35658786	Complement response	complement component C3-4 [Oncorhynchus mykiss]	-0,387132	-0.226975	-0,230444	-0,454333	0,918811	0,01299	0.651447	1.28355	-0.367679	-0.127123	0.0825625	-0.50036	0.181214	-0.123899	0.299936	-1.2661
Ssa#S35671018	Complement response	prothrombin [Oncorhynchus mykiss]	-0,0502622	-0.00701044	-0,743885	-0,659594	0,659523	-0,45589	1.15482	1.52215	-0.487844	0.0778469	-0.103272	-0.62134	0.180955	-0.0637272	0.72273	-1.8315
Ssa#STIR26776	Complement response	fibrinogen, gamma chain isoform gamma-A precursor [Homo sapiens]	-0,909372	-0.146839	-0,331626	-0,315563	2,25858	0,192594	1.9199	2.85048	-0.720553	-0.123954	-0.456289	-0.593419	0.866875	-0.228938	1.03237	-3.22597
Ssa#TC94054	Complement response	Leukocyte cell-derived chemotaxin 2 precursor [Salmo salar]	-0,226474	-1.61154	-1,26292	-2,15476	2,69708	-1,08556	1.49032	2.15799	-2.16669	-0.420229	-0.585632	-1.98364	1.15432	0.431009	0.943801	-2.51244
Omy#S15341056	MHC antigen presentation	AF115519_1 MHC class Ia heavy chain precursor [Oncorhynchus mykiss] MHC class Ia heavy chain precursor [Oncorhynchus mykiss]	0,660608	0.84043	1,31545	1,46467	1,73973	1,7476	1.53354	1.11319	2.02278	1.82897	1.71566	1.21154	2.51091	1.4249	1.87014	1.40426
Omy#S16592344	MHC antigen presentation	MHC class I antigen [Oncorhynchus mykiss]	0,370557	0.476198	1,47374	1,7494	1,816	1,54351	1.37255	0.726726	1.86701	1.28997	0.833963	1.3928	2.37117	1.22058	1.70356	1.1331
Omy#S32130645	MHC antigen presentation	MHC class Ib antigen [Oncorhynchus mykiss]	0,113487	0.206101	-0,354048	0,141018	0,384909	0,265242	1.26777	0.981	1.45415	1.26534	1.16382	1.85892	1.45218	1.3123	1.45546	1.09082
Ssa#CL233Contig1	MHC antigen presentation	Cathepsin Z precursor [Salmo salar]	0,403355	0.576411	0,412768	0,818735	0,731199	0,730439	1.16793	0.497623	2.63799	1.27697	1.39054	1.61667	2.87498	1.07668	1.79188	0.838173
Ssa#CL287Contig1	MHC antigen presentation	minor histocompatibility antigen HA-1 [Homo sapiens]	0,132483	0.109402	0,512928	0,714377	0,625651	0,663925	0.794327	0.394495	2.12553	1.17506	0.733388	0.994559	2.06113	1.04294	1.31925	1.23476
Ssa#CL300Contig1	MHC antigen presentation	PSMB9b-like protein [Salmo salar]	0,418546	0.389094	0,540932	1,11499	0,66669	0,755888	0.65868	0.192493	1.62406	0.927359	1.67563	1.32141	1.44506	0.81844	0.931245	0.552508
Ssa#CL57Contig1	MHC antigen presentation	beta-2 microglobulin [Salmo salar]	0,775051	0.0837011	1,19901	1,21467	1,41093	1,14911	1.33585	0.403699	1.90059	1.12084	0.936447	1.33954	2.45312	0.848902	1.35868	1.24031
Ssa#DW006091	MHC antigen presentation	AF504024_1 MHC class I [Salmo salar] MHC class I [Salmo salar]	-0,253598	-0.829842	1,93621	1,89024	2,39188	1,50163	1.60835	-0.0339813	2.91385	2.68308	0.471364	1.01724	2.48659	1.89296	1.32489	1.03513
Ssa#GRASP146147381	MHC antigen presentation	Proteasome subunit beta type-9 precursor [Salmo salar]	0,848756	0.876475	0,864041	1,39903	1,16699	0,769831	0.963263	0.407774	1.51323	1.16991	1.18342	1.05185	1.67265	1.08054	1.06017	0.901967
Ssa#GRASP209150825	MHC antigen presentation	Beta-2-microglobulin precursor [Salmo salar]	0,77414	0.812533	1,3307	1,72268	1,6553	1,44756	1.27808	0.84737	1.8613	1.37448	1.38075	1.32765	2.12865	1.1696	1.47186	1.01718
Ssa#GRASP209156053	MHC antigen presentation	Tapasin-related protein [Salmo salar]	0,509996	0.338661	0,996783	1,08927	1,08587	1,00331	0.657875	0.137995	1.23855	1.17995	1.6097	1.1118	1.20443	0.855643	0.864645	0.67807
Ssa#GRASP209731377	MHC antigen presentation	Proteasome subunit beta type-7 precursor [Salmo salar]	0,629638	0.896459	0,429957	0,778413	0,814248	0,601821	0.917187	0.437051	1.11771	0.739507	1.25617	1.20483	1.55913	0.733374	0.89995	0.862532
Ssa#GRASP209736983	MHC antigen presentation	H-2 class II histocompatibility antigen gamma chain [Salmo salar]	0,524704	0.656272	0,113889	0,981243	0,640433	0,0674174	0.282324	-0.0933789	1.28442	0.397877	0.797809	0.75759	2.15509	0.739235	0.971164	1.01577
Ssa#GRASP209737129	MHC antigen presentation	Proteasome subunit alpha type-7 [Salmo salar]	-0,130314	0.231624	0,225602	0,777531	0,491293	0,36801	0.659712	0.398147	1.0557	0.646372	1.18051	0.871559	1.05547	0.652708	0.449031	0.464059
Ssa#GRASP209737593	MHC antigen presentation	Cathepsin S precursor [Salmo salar]	0,324931	0.168913	0,576076	1,08869	0,78969	0,613219	0.764952	0.137701	2.0831	0.980515	0.789156	0.855484	2.30974	0.881839	1.56927	0.895483
Ssa#GRASP209738291	MHC antigen presentation	Proteasome subunit alpha type-6 [Salmo salar]	0,607063	0.633395	0,423905	0,788021	0,705897	0,335074	0.726091	0.121025	1.40959	0.776691	1.06958	0.887643	1.20852	0.844562	0.829534	0.766695
Ssa#GRASP209738657	MHC antigen presentation	HLA class II histocompatibility antigen gamma chain [Salmo salar]	0,710533	0.404144	1,1587	1,24164	1,52312	1,35467	0.694627	0.499466	1.82751	1.01019	1.26889	1.12879	2.47764	1.22847	1.26024	1.19149
Ssa#GRASP221220497	MHC antigen presentation	Beta-2-microglobulin precursor [Salmo salar]	0,876845	0.896625	1,30062	1,73635	1,65774	1,43596	1.42289	1.02625	2.0393	1.50973	1.51744	1.54783	2.17788	1.28307	1.60474	1.21356
Ssa#GRASP223672662	MHC antigen presentation	Proteasome subunit beta type-8 precursor [Salmo salar]	2,84353	1.88736	1,82134	2,93192	2,05395	1,59128	1.90719	0.823379	2.49339	1.97146	2.05112	1.97586	3.57055	1.95934	1.62653	1.23147
Ssa#GRASP223672986	MHC antigen presentation	HLA class II histocompatibility antigen, DP alpha chain precursor [Salmo salar]	0,361253	-0.639959	-0,0512279	0,0549845		1,09789	0.88478	1.24457	2.09353	1.87607	0.578226	2.36976	1.65227	0.327769	0.00786493	0.169294
Ssa#KSS4965	MHC antigen presentation	proteasome beta 8 subunit E2	0,701776	0.670018	0,946083	1,11257	1,09251	0,938567	1.15539	0.647595	1.84905	1.09122	1.447	1.46541	2.06134	1.11743	1.62697	0.996367
Ssa#S29966060	MHC antigen presentation	AF504025_1 MHC class I [Salmo salar] MHC class I [Salmo salar]	-0,519295	-0.757091	1,12656	1,11798	1,83548	1,2821	1.12245	-0.118516	1.14377	1.49069	0.0892553	0.368835	2.1315	1.63797	0.832123	0.595479
Ssa#S29966061	MHC antigen presentation	MHC class I antigen [Salmo salar]	0,626397	0.631984	1,54124	1,7707	2,02294	1,82197	1.45001	1.01033	2.00724	1.56964	1.27957	1.38549	2.38628	1.32937	1.72576	1.2834
Ssa#S29966062	MHC antigen presentation	MHC class I antigen [Salmo salar]	0,430431	0.411376	1,4729	1,64821	1,77864	1,66797	1.24716	0.763449	1.57145	1.23386	1.11563	1.09856	2.12305	1.09145	1.54943	1.05871
Ssa#S30241035	MHC antigen presentation	AF504013_1 MHC class I [Salmo salar] MHC class I [Salmo salar]	1,03508	0.588955	3,24825	2,06089	3,35554	1,39855	1.08219	1.16574	-0.3686	-0.991264	0.175993	1.92597	0.0581471	-0.870367	-1.7464	1.795
Ssa#S30290637	MHC antigen presentation	AF115537_1 TAP2 protein [Oncorhynchus mykiss]	1,00609	0.861587	0,64115	0,206816	0,541185	0,488899	0.411988	0.348854	0.447787	0.517561	0.171135	0.469052	0.735883	0.540819	0.487757	0.658401
Ssa#S32005571	MHC antigen presentation	PSMB10 [Salmo salar]	0,380347	0.4858	0,753048	1,07837	0,856481	0,748201	0.92045	0.304304	1.63906	1.19531	1.09281	0.841846	1.57068	0.988696	1.05241	0.744141
Ssa#S35475375	MHC antigen presentation	MHC class I antigen [Oncorhynchus mykiss]	0,867359	0.855213	-0,00199165	0,679454	0,497382	0,710746	0.505643	0.487235	0.750472	0.650058	-0.474402	-0.219277	0.94317	0.580388	0.769564	0.801238
Ssa#S35668662	MHC antigen presentation	MHC class I antigen [Salmo salar]	0,142434	0.275776	1,54482	1,57746	1,56934	1,6819	1.00412	0.788831	1.14984	1.02379	0.546545	1.44637	1.71775	1.3604	1.36908	0.905963
Ssa#S43839106	MHC antigen presentation	TAP2b [Salmo salar]	-0,129062	0.621567	0,561545	1,01432	1,38148	1,29976	0.93649	0.355729	1.50819	0.9604	1.10144	0.482462	1.18519	0.567248	0.846586	0.825269
Ssa#STIR18066	MHC antigen presentation	BOLA class I histocompatibility antigen, alpha chain BL3-7 precursor [Salmo salar]	-0,594138	0.514117	1,25315	1,02499	0,247701	0,744985	0.718018	0.453674	0.88832	0.315	0.539496	1.47861	0.116237	-0.0886335	-0.270088	0.37687
Ssa#STIR39880	MHC antigen presentation	Proteasome subunit alpha type-7 [Salmo salar]	0,318006	0.395836	0,263165	0,341831	0,348217	0,215931	0.588622	0.110398	1.22828	0.847893	1.53287	0.942944	0.84327	0.800679	0.493926	0.596903
Ssa#TC108548	MHC antigen presentation	MHC class I antigen [Salmo salar]	-0,695941	0.15878	1,13271	1,11004	0,339004	0,585739	0.429384	0.0267622	0.726339	0.203898	-0.267012	1.15465	0.0930297	-0.0406864	-0.0738956	0.295151
Ssa#TC93758	MHC antigen presentation	BOLA class I histocompatibility antigen, alpha chain BL3-7 precursor [Salmo salar]	0,704145	-0.557104	-0,924381	-0,0433702	1,54171	1,63252	0.740244	0.624069	0.717326	0.995598	0.356703	0.358349	1.80685	0.881589	1.59161	0.880858
Omy#CA368982	T-cell response	T-cell immunoglobulin and mucin domain-containing protein 4 precursor [Salmo salar]	0,206797	-0.234961	0,616206	-0,282741	-0,318006	-0,633659	0.723844	0.230424	2.345	0.258437	0.59776	0.609368	1.97609	0.804557	1.17056	0.289141
Omy#NP565024	T-cell response	T-cell receptor beta chain [Oncorhynchus mykiss]	0,22274	-0.238312	-0,309241	-0,221179	0,220207	-0,146087	0.449042	-0.0622754	1.80273	0.593062	0.74685	0.91142	1.87023	0.460727	0.758347	0.107476
Ssa#CA058998	T-cell response	FYN-binding protein [Salmo salar]	0,639707	0.56292	0,680121	0,00801054	0,255525	-0,483226	0.74732	1.02481	0.68653	0.795683	0.99144	0.57376	1.37762	0.538882	0.57797	0.748302
Ssa#EG935328	T-cell response	mitogen-activated protein kinase kinase kinase kinase 5 [Homo sapiens]	0,434606	-0.107716	-0,668787	0,327935	-0,0659412	0,959586	0.301171	0.484484	1.68939	0.528915	0.802258	0.43307	1.62286	1.10366	1.00193	0.80031
Ssa#GRASP209152621	T-cell response	Proto-oncogene tyrosine-protein kinase LCK [Salmo salar]			0,0863044	0,483708	0,042553	0,26412	0.385867	-0.0388632	2.08768	1.14645	1.21807	1.21842	2.33407	1.16945	0.998711	0.652199
Ssa#GRASP209152907	T-cell response	T-cell activation Rho GTPase-activating protein [Salmo salar]	-0,308822	-0.416074	-0,0194777		0,271105	0,0244429	-0.0165591	-0.22698	1.46246	0.353393	0.855522	1.69167	2.09719	0.68434	1.1477	0.583854
Ssa#GRASP209153957	T-cell response	AF321110_1 src-family tyrosine kinase SCK [Salmo salar] Src-family tyrosine kinase SCK [Salmo salar]	0,514148	0.443213	0,382879	0,833874	0,492535	0,371355	0.932171	0.26282	2.56723	1.10021	1.43257	1.66502	1.7307	0.642643	1.31384	0.993117
Ssa#GRASP209154289	T-cell response	FYN-binding protein [Salmo salar]	0,230541	-0.189687	-0,041777	0,703027	0,21464	-0,0705113	0.218354	-0.0558527	1.08726	0.317608	0.258694	0.523363	1.68108	0.292155	0.968751	0.762661
Ssa#GRASP209154663	T-cell response	SRC-like-adapter [Salmo salar]	0,429061	0.158466	0,20119	0,657989	0,3378	0,279559	0.237645	0.0243202	0.676925	0.30644	1.13186	0.821152	1.06859	0.365513	0.625318	0.193725
Ssa#GRASP209154863	T-cell response	SH3 protein expressed in lymphocytes [Salmo salar]	-0,207502	-0.258942	0,0936005	0,726458	0,166163	-0,293472	0.824107	0.373534	2.63554	1.19407	1.33589	1.73554	2.2916	0.710054	1.84132	1.20097
Ssa#GRASP209154987	T-cell response	CD28 T-cell-specific surface glycoprotein	-0,342301	0.453647	0,75724	1,35675	0,0292156	0,591133	1.58476	0.468115	3.15964	1.65944	1.29907	1.87978	2.56061	0.622773	2.07857	1.0227
Ssa#GRASP209155093	T-cell response	Fermitin family homolog 3 [Salmo salar]	0,118652	0.173927	0,500765	0,682555	0,625562	0,51475	0.781334	0.0119895	2.39059	0.89095	0.796672	0.952932	2.34655	1.06345	1.49433	0.81356
Ssa#GRASP209155243	T-cell response	Perforin-1 precursor [Salmo salar]	0,976786	0.508385	0,499903	0,330594	0,782952	0,843304	0.166232	0.000506736	0.491561	0.663166	0.659607	-0.157128	-0.262891	0.173419	0.286653	-0.458922
Ssa#GRASP209155797	T-cell response	Regulator of G-protein signaling 14 [Salmo salar]	0,231656	0.276153	0,21295	0,0904915	-0,0751638	-0,241962	0.689698	0.476444	1.68103	1.04085	1.29711	1.10918	1.30656	0.748786	1.47758	1.19162
Ssa#GRASP209155997	T-cell response	Hematopoietic lineage cell-specific protein [Salmo salar]	0,0743235	0.0310563	0,242497	0,533957	0,154997	0,205451	0.546414	0.058337	2.15208	0.766139	1.07699	1.19496	1.77063	0.712174	1.13586	0.733534
Ssa#GRASP209730301	T-cell response	Leukocyte surface antigen CD53 [Salmo salar]	0,18029	0.248882	-0,0176105	0,864545	0,329038	-0,0358733	0.644534	0.214873	2.00126	0.95476	1.02645	1.17791	2.18085	0.823764	1.31964	0.81347
Ssa#GRASP209731465	T-cell response	Bridging integrator 2 [Salmo salar]	0,156722	0.435666	0,780665	1,04728	0,804083	0,957773	0.729137	0.213664	2.40588	0.764157	0.798622	1.16712	2.42714	1.02907	1.1675	0.703798
Ssa#GRASP209731647	T-cell response	SH2 domain-containing protein 1A [Salmo salar]	-0,234139	-0.125921	0,747069	0,116271	0,527807	0,532154	1.68984	0.599613	4.15688	1.82438	2.67485	2.43574	3.44369	2.3676	2.7568	1.43302
Ssa#GRASP209731817	T-cell response	Leukocyte antigen CD37 [Salmo salar]	0,0650464	-0.0434257	-0,358633	-0,0894592	-0,432662	0,168152	0.482705	0.575518	1.17637	0.753361	1.0878	0.830062	0.478866	0.714665	0.538131	1.25602
Ssa#GRASP209732183	T-cell response	T-cell immunoglobulin and mucin domain-containing protein 4 precursor [Salmo salar]	0,771139	0.154192	0,863113	0,999255	1,21733	0,828716	1.06706	0.678544	1.69514	0.911242	1.42766	1.90958	2.08145	1.11261	1.33082	0.934858
Ssa#GRASP209732381	T-cell response	CD3 T-cell surface glycoprotein zeta chain precursor	0,221339	-0.00897841	0,442232	0,667987	0,510186	0,43222	0.847318	0.212741	2.1842	0.84994	1.42722	1.56688	2.01679	0.920739	1.48126	0.895506
Ssa#GRASP209734353	T-cell response	Rho-related GTP-binding protein RhoF precursor [Salmo salar]	-0,0614767	0.0549277	0,588175	0,487444	0,291203	0,494838	0.779171	0.398018	2.23548	0.800245	1.31075	1.14182	2.08117	1.11316	1.53811	0.991503
Ssa#GRASP209734583	T-cell response	Caspase-14 precursor [Salmo salar]	0,549488	0.820037	1,2235	1,20994	1,24739	1,77738	1.08211	0.870538	2.79016	1.73796	1.33835	1.53701	2.10454	1.54435	2.21113	0.701391
Ssa#GRASP209735359	T-cell response	CD265 Tumor necrosis factor receptor superfamily member 5 precursor	0,734835	0.423405	0,607125	0,793948	0,620851	0,407928	0.737142	0.337218	1.83655	0.991669	1.00421	0.648602	1.33999	0.932847	1.16729	0.626923
Ssa#GRASP209735947	T-cell response	Rho-related GTP-binding protein RhoG precursor [Salmo salar]	0,136031	0.106426	0,297828	0,587863	-0,0424841	-0,0878107	0.930314	0.140115	2.32103	0.800408	0.599331	1.03395	1.39716	0.409649	1.4586	0.666632
Ssa#GRASP209736251	T-cell response	T-cell receptor beta chain T17T-22 precursor [Salmo salar]	0,263961	0.0495358	0,0901531	1,84625	0,835784	0,363549	0.951187	0.332128	2.17157	0.459433	0.704391	1.07354	2.10208	0.77537	1.20041	1.09114
Ssa#GRASP209736355	T-cell response	Programmed cell death 1 ligand 1 precursor [Salmo salar] CD274	-0,00234939	0.256896	0,338048	1,71207	0,897296	0,507038	1.30669	0.412994	2.94609	1.29678	2.21116	1.9865	2.03642	-0.0568245	1.45151	0.727294
Ssa#GRASP209736579	T-cell response	Tumor necrosis factor receptor superfamily member 11B precursor [Salmo salar]	0,235499	0.139446	0,666838	2,17049	1,73097	1,77021	2.11658	0.571958	3.81585	2.30446	2.90703	2.73311	4.51721	3.01358	3.62427	2.27685
Ssa#GRASP221219421	T-cell response	FAM49A [Salmo salar]	0,357847	0.407457	0,182781	0,840892	0,731776	0,654482	0.535605	0.366738	1.52643	1.0242	0.660834	-0.0310359	1.77128	0.725826	0.853038	0.72222
Ssa#GRASP221219609	T-cell response	CD4 T-cell surface glycoprotein	0,227432	0.248689	0,183476	1,19621	0,692612	0,343475	0.827762	0.317597	1.09422	1.31956	0.772327	1.03089	1.2841	0.88091	1.5938	0.849506
Ssa#GRASP221221453	T-cell response	Differentially expressed in FDCP 6 [Salmo salar]	-0,356282		-0,673924	0,0915835	0,281532	0,458957	0.349955	0.0892459	2.38544	0.498517	1.40413	1.21712	2.59148	0.739899	1.33728	0.804217
Ssa#GRASP221221893	T-cell response	MARCKS-related protein [Salmo salar]	0,152967	0.224031	0,0737004	0,689065	0,368124	0,224107	0.664877	0.277517	1.87387	0.766399	1.49071	0.771777	1.93318	0.794601	0.950695	0.631453
Ssa#GRASP221222173	T-cell response	Cofilin-2 [Salmo salar]	0,180898	0.349683	0,133008	0,571709	0,285598	0,0539284	0.601342	0.24785	0.988346	0.621696	0.730605	0.500355	1.12318	0.327308	0.59203	0.437822
Ssa#GRASP221222349	T-cell response	Plastin-2 [Salmo salar]	0,0375499	-0.02995	0,138422	0,532966	0,261022	-0,0135892	0.592912	0.0192303	2.03972	1.172	1.05364	1.0134	2.02624	0.872409	1.25136	0.840449
Ssa#GRASP223647431	T-cell response	Wiskott-Aldrich syndrome protein homolog [Salmo salar]	0,230838	0.29018	0,263821	0,523817	0,361017	0,385888	0.642768	0.347752	2.12274	0.889903	1.04543	0.898486	2.12486	1.01571	1.32538	1.06763
Ssa#GRASP223647561	T-cell response	Rho GTPase-activating protein 15 [Salmo salar]	-0,360424	-0.487229	0,0428321	0,337478	0,0673968	-0,285458	0.0238426	-0.105866	1.3132	0.181122	1.14198	1.12291	1.54152	0.519462	0.512247	0.390869
Ssa#GRASP223647639	T-cell response	Coronin-1A [Salmo salar]	0,179095	-0.0376802	0,28616	0,734466	0,518341	0,434023	0.611833	0.059737	2.11566	0.927258	1.3177	1.298	2.26173	0.975505	1.2006	0.610178
Ssa#GRASP223647877	T-cell response	Nuclear factor NF-kappa-B p100 subunit [Salmo salar]	0,387963	0.466684	0,446679	0,733763	0,253984	0,0929613	0.522168	0.0567609	1.08955	0.319932	0.586653	1.07447	1.1189	0.5589	1.3229	0.807705
Ssa#GRASP223647955	T-cell response	Ras GTPase-activating protein nGAP [Salmo salar]	-0,25564	-0.193045	0,325004	0,432346	0,408994	0,329943	0.871731	0.20264	2.36492	1.01558	1.31219	1.22826	2.29177	1.12442	1.24752	1.04265
Ssa#GRASP223648331	T-cell response	Signal transducer and activator of transcription 4 [Salmo salar]	0,059759	0.375225	0,969586	0,884247	0,88902	0,608704	0.892941	0.33581	2.30318	1.09125	1.97202	1.99554	2.68567	1.31839	1.74398	1.11169
Ssa#GRASP223648339	T-cell response	Tyrosine-protein kinase SYK [Salmo salar]	0,113436	-0.0155255	0,101411	0,469751	0,463875	0,377529	0.693861	0.358349	1.77734	1.08216	0.582134	0.0920435	1.54086	0.669545	1.0241	0.818231
Ssa#GRASP223648743	T-cell response	Cytohesin-2 [Salmo salar]	0,271013	0.254832	0,106708	0,888806	0,280574	0,264967	0.658684	0.245837	1.90232	0.626114	0.297334	0.755832	1.6235	0.735512	1.17238	0.42176
Ssa#GRASP223649427	T-cell response	Lymphocyte cytosolic protein 2 [Salmo salar]	0,177488	0.297569	0,234983	0,631998	0,669739	0,738541	0.532047	-0.077682	2.13951	0.15248	1.05568	1.31247	2.03738	0.853564	0.83283
Ssa#KSS1563	T-cell response	caldesmon 1 isoform 4 [Homo sapiens]	-0,0725909	0.0726838	0,0526683	0,466512	0,386682	0,530602	0.335224	-0.132715	1.86861	1.08873	0.73386	1.16732	1.70576	0.96066	1.19581	0.677757
Ssa#KSS4039	T-cell response	LGN-like [Oncorhynchus mykiss]	0,167756	0.147423	0,387688	0,584675	0,240781	0,607402	0.656621	0.339089	1.84004	0.779804	1.27703	1.43674	1.90884	0.945749	1.11013	1.12719
Ssa#KSS4174	T-cell response	Beta-crystallin A1-2 [Salmo salar]	-0,584685	0.0564158	0,0787222	-0,409176	0,0225919	0,0363777	0.375517	0.598528	2.63119	0.958185	0.910676	0.453416	1.19921	0.587123	0.844965	0.905055
Ssa#KSSb2272	T-cell response	CD209 antigen-like protein A [Salmo salar]	0,0982426	0.630591	0,616746	1,05949	0,714711	-0,249675	0.328877	-0.0363209	1.64102	0.228976	0.827244	0.78932	1.76968	0.289602	0.90431	-0.191257
Ssa#S18887515	T-cell response	chemokine (C-C motif) receptor 7 precursor [Homo sapiens]	-0,184011	-0.319893	0,236676	0,758273	-0,196942	0,287676	1.26479	0.573066	3.84295	1.47969	2.27671	1.3636	3.36201	1.51178	1.99774	1.18565
Ssa#S18889540	T-cell response	similar to granzyme [Danio rerio]	-0,662141	-0.227776	0,272117	-0,534999	0,0532643	0,19	0.783907	0.135113	2.42913	0.653327	1.16542	1.47131	3.12669	0.816356	1.41766	1.03876
Ssa#S22497299	T-cell response	interferon, gamma [Salmo salar]			0,236686	0,329754	1,45193	0,0127145	1.07175	0.342129	2.62881	1.14642	1.60256	0.853338	1.73947	1.11358	1.51766	0.937723
Ssa#S22938352	T-cell response	CD8 beta [Salmo salar]	-0,438999	-0.180664	-0,254906	0,633586	-0,318703	-0,778032	1.27016	0.620288	3.93406	2.67231	3.96049	4.57508	4.49167	3.1758	4.16066	3.82671
Ssa#S30240289	T-cell response	NOD3 protein [Homo sapiens]	1,06995	0.773476	0,273019	0,325535	0,772054	0,300006	0.896078	0.907963	0.973654	0.456306	0.839411	0.260825	1.20052	0.699349	1.38742	0.490435
Ssa#S30290522	T-cell response	T-cell activation Rho GTPase-activating protein [Oncorhynchus mykiss]	0,0597421	-0.260986	0,433018	0,877946	0,954224	0,830325	0.44463	-0.00339948	1.42926	0.267704	0.88891	1.18707	1.60994	0.69205	0.939427	0.161441
Ssa#S31974277	T-cell response	CD166 antigen homolog precursor [Salmo salar]	0,712725	0.709942	-0,0331891	1,15419	1,72316	-0,473589	0.28215	0.119346	0.280481	0.299405	-0.34598	-0.204399	1.14472	0.614402	0.631669	0.784061
Ssa#S31979655	T-cell response	Tyrosine-protein kinase SYK [Salmo salar]	0,18351	0.147927	0,0428342	0,0434984	0,327564	0,411852	0.818276	0.327105	2.75973	1.00685	1.33615	1.44598	2.73083	1.00153	1.53815	0.892561
Ssa#S31984657	T-cell response	CD40	0,989062	0.736409	0,643441	1,06006	0,959192	0,789981	0.341499	-0.12519	0.538896	0.016361	0.202977	0.613736	0.537433	0.157139	0.221463	0.216571
Ssa#S35472201	T-cell response	guanylate-binding protein [Oncorhynchus mykiss]	-0,03735	-0.569875	2,11237	1,38439	0,142223	0,724821	0.509252	0.83159	3.34516	2.08764	2.27937	1.81724	2.09656	1.45547	0.76715	0.0795708
Ssa#S35530323	T-cell response	dedicator of cytokinesis 2 [Homo sapiens]	0,349922	0.307154	0,07827	0,417712	0,222254	0,478988	0.845034	0.312723	1.91137	1.00431	1.08551	1.07979	1.84635	1.01664	1.03556	0.88557
Ssa#S35566020	T-cell response	NOD3 protein [Homo sapiens]	0,0155995	0.0105605	-0,0404958	0,231441	0,299274	0,541785	0.606671	0.296628	1.94372	1.40604	1.21413	0.626029	2.01314	0.605302	1.39006	1.20971
Ssa#S35595553	T-cell response	TNF decoy receptor [Oncorhynchus mykiss]	-0,586707	-0.217657	0,434991	0,539302	0,672797	0,526774	2.96261	1.31351	4.48006	3.30247	2.79864	3.25499	3.5482	2.35034	2.76669	0.382497
Ssa#S35685673	T-cell response	Nck-associated protein 1 [Salmo salar]	0,0455883	0.260981	0,542116	0,611291	0,619758	0,427211	0.414468	0.122963	1.70618	0.776805	0.47185	0.523563	1.77984	0.806543	1.21	0.815096
Ssa#S35694598	T-cell response	RAS guanyl-releasing protein 2 [Salmo salar]	0,305467	0.449031	0,655814	0,950799	0,775859	0,703513	0.651444	0.393811	1.94578	0.859652	1.23164	1.31779	1.81454	0.901265	1.30501	0.793197
Ssa#S35701237	T-cell response	CD97 antigen precursor [Salmo salar]	0,285317	-0.0959936	0,687817	1,09488	0,841607	1,03138	0.613546	0.0939589	2.59204	0.601362	1.0206	1.11274	1.78245	0.817983	1.15114	0.219086
Ssa#S37438812	T-cell response	CD3epsilon [Salmo salar]	-0,439835	0.17418	0,709986	0,259346	0,32881	0,396711	0.142645	0.00142407	2.24313	0.481524	0.569016	1.19227	2.15255	1.15259	1.32502	1.14143
Ssa#S37438814	T-cell response	CD3gammadelta-A [Salmo salar]	-0,272418	0.192126	0,928354	1,16911	0,875047	0,747293	1.10256	0.139466	3.26141	1.59503	1.71249	1.90724	3.13912	1.76386	2.26547	1.96431
Ssa#S43134841	T-cell response	CD4-like protein [Salmo salar]	-0,738764	0.320128	0,45218	0,398319	-0,45187	-0,0468294	0.0776449	-0.722581	0.726795	0.390271	0.96809	0.791144	0.520921	-0.0783187	0.167331	-0.286174
Ssa#S48408611	T-cell response	Interleukin-2 receptor subunit beta [Salmo salar]	1,3104	0.747043	-0,388079	-0,163042	-0,122875	0,615863	0.508541	0.59445	0.607747	0.885493	0.0227989	-0.277098	1.39036	0.758908	0.679546	1.13978
Ssa#TC103109	T-cell response	Tyrosine-protein kinase BTK [Salmo salar]	-0,284628	-0.255513	0,227927	0,0189992	-0,0233714	0,300692	0.569123	0.0426055	1.47012	0.688368	0.667677	0.553067	0.633476	0.262345	0.544862	0.29032
Ssa#TC70143	T-cell response	Plastin-2 lymphocyte cytosolic protein	0,262709	0.141774	-0,0646007	0,656447	0,192951	0,245756	0.761692	0.149419	2.46343	1.34649	1.25263	1.17645	2.25842	1.12636	1.52652	0.796673

## Sheet: Tissues
QueryID	Gene set	Gene name	W4 heart pool 1	W4 heart pool 2	W4 heart pool 3	W4 heart pool 4	W4 kidney pool 1	W4 kidney pool 2	W4 liver pool 1	W4 liver pool 2	W4 PBL pool 1	W4 PBL pool 2	W4 RBC pool 1	W4 RBC pool 2	W4 spleen pool 1	W4 spleen pool 2	W8 heart pool 1	W8 heart pool 2	W8 heart pool 3	W8 heart pool 4	W8 kidney pool 1	W8 kidney pool 2	W8 liver pool 1	W8 liver pool 2	W8 PBL pool 1	W8 PBL pool 2	W8 RBC pool 1	W8 RBC pool 2	W8 spleen pool 1	W8 spleen pool 2
Omy#BX321212	Antiviral and IFN response	Tripartite motif-containing protein 39 [Salmo salar]	0,114175	0,387593	0,343123	0,762209	0,986527	2,87269	0,109372	0,373135	1,16354	1,28123	1,65294	3,38646	1,31874	2,19078	1,6675	0,696503	0,569454	0,963904	0,337273	0,330448		0,305646	-0,0230205	0,790335	1,79949	2,50561	0,184523	0,455027
Omy#BX867355	Antiviral and IFN response	fish virus induced TRIM protein [Oncorhynchus mykiss]	1,46015	1,49369	1,51449	1,44747	1,4948	2,0251	0,578928	0,848554	1,18345	1,40875	0,649983	1,33449	0,987514	1,34036	0,85923	0,652236	0,635705	0,524171	0,398112	0,216668	0,295755	-0,132089	0,35469	0,774472	0,607293	0,875082	0,203177	0,269892
Omy#BX874038	Antiviral and IFN response	fish virus induced TRIM protein [Oncorhynchus mykiss]	0,814111	1,11979	1,91304	1,08841	1,00212	1,4543	0,467177	0,59925	0,863966	0,980436	0,852889	0,94677	1,10959	0,957471	0,785525	0,436143	0,100349	0,059066	0,650356	0,108843	0,103481	0,287317	0,246074	0,745988	0,811108	0,817919	0,368381	0,461977
Omy#S15321112	Antiviral and IFN response	interferon regulatory factor 7 [Salmo salar]	-0,681596		-0,386209	-0,170106	2,41908	2,64967	0,333415	0,425041	2,39351	2,2311	0,944936	0,849703	3,13411	3,10979	0,985961	-0,0515522	0,293663	0,963904	1,13344	0,794543	0,380562	0,385818	1,05545	1,85282	-0,0103529	0,0809212	1,03577	1,1377
Omy#S15341095	Antiviral and IFN response	RSAD2_ONCMY RecName: Full=Radical S-adenosyl methionine domain-containing protein 2; AltName: Full=Virus inhibitory protein, endoplasmic reticulum-associated, interferon-inducible; Short=Viperin Radical S-adenosyl methionine domain-containing protein 2, V	3,29703	4,33749	4,37198	3,3451	4,77724	5,72263	2,6838	4,34552	5,06754	3,70259	3,82836	5,08412	4,79855	5,37015	4,55237	3,47626	3,04141	3,06409	2,10846	2,38593	1,58997	1,39819	1,4317	4,27105	2,54699	3,317	2,28382	2,86708
Omy#S18156896	Antiviral and IFN response	similar to collaborator of STAT6 [Danio rerio]	0,0922628	0,846253	0,43194	1,08997	1,41622	1,85926	0,941602	1,36422	1,73734	1,52683	1,19837	1,81011	1,64857	1,6875	0,536541	0,144224	0,695335	0,797712	0,557772	0,2846	0,51526	0,421906	0,475613	1,19158	0,49628	0,730976	0,445343	0,503332
Omy#S32493348	Antiviral and IFN response	Toll-like receptor 3-like protein [Oncorhynchus mykiss]		-0,295807		-0,267599	1,32544	1,60638	1,1241	1,42526	0,921018	0,980014	0,854352	1,41103	0,859646	1,20869	-0,0362819	-0,317329	0,185788	0,545088	-0,0724996	0,674764	0,219388	0,244341	0,545145	0,408057	0,949411	0,813947	0,380249	0,701761
Omy#S34309291	Antiviral and IFN response	similar to KIAA1593 protein [Danio rerio]	2,9861	3,09673	2,58128	2,53473	2,35831	4,72743	2,36115	5,32121	2,69232	3,28446	3,31905	3,94617	2,124	3,82106	2,69819	1,79214	3,10895	2,87942	2,63717	1,13866	2,06938	1,26192	1,71355	2,82503	2,47345	2,02417	2,53967	1,49333
Omy#S34312335	Antiviral and IFN response	tripartite motif-containing 25 [Homo sapiens]	0,477302	0,384417	0,516593	2,32511	0,482486	0,68013	0,0187634	0,176651	0,48289	0,790376	0,805205	1,10916	1,08521	1,35019	0,0735781	-0,152498	-0,165006	0,166302	-0,0777946	0,00309793	0,0505292	-0,136927	-0,40792	-0,302939	0,0400598	0,433073	0,0128765	-0,0911447
Ssa#BG936015	Antiviral and IFN response	Interferon regulatory factor 4 [Salmo salar]	0,0235636	0,45589	-0,00146249	0,107234	0,14316	0,571326			0,237637	0,103837	0,226143	0,136731	-0,124523	0,522712		0,576001		0,0360637	-0,0649992	-0,302651			0,212063	-0,00316269			-0,342529	-0,0739681
Ssa#CB513054	Antiviral and IFN response	STAT1a [Salmo salar]	2,3425	2,49968	2,15629	2,04516	2,42444	3,18866		0,895715	2,67839	2,77137	2,1554	2,47125	2,70346	3,05361	1,67863	0,841462	0,933321	1,0785	1,20814	1,12648			1,21061	1,62889	2,34747	2,8221	1,2376	1,59741
Ssa#CL123Contig1	Antiviral and IFN response	Barrier-to-autointegration factor [Salmo salar]	0,748049	1,3731	1,42371	0,964105	2,3489	3,19804	1,07486	1,64022	2,10928	2,55466	2,8208	2,86174	1,83886	2,39492	0,654117	0,23988	0,307347	0,577133	0,980205	1,08476	0,175786	0,521994	1,21393	0,978932	2,29702	2,93746	0,789396	1,18291
Ssa#CL95Contig1	Antiviral and IFN response	Barrier-to-autointegration factor [Salmo salar]	4,37168	4,80234	5,13098	4,98983	3,64029	4,07226	3,11673	3,58377	3,50952	3,79989	3,70576	3,35714	2,87918	3,28713	4,54789	3,80725	3,20684	3,02024	1,4479	1,74681	1,86482	2,9955	2,76825	2,90399	3,95326	3,8051	1,20276	2,27696
Ssa#DW566454	Antiviral and IFN response	signal transducer and activator of transcription 2 [Salmo salar]	1,05192	1,22028	1,24127	0,686132	0,453083	0,739947		-0,112502	0,542289	0,566697	0,212828	0,880416	1,03875	0,660484	-0,00255313	-0,0592652	-0,0637241	0,304303	0,289809	-0,0147273	-0,118814		-0,0282853	-0,136143	0,0860101	0,428124	-0,208287	0,146869
Ssa#DY701534	Antiviral and IFN response	fish virus induced TRIM protein [Oncorhynchus mykiss]	1,75309	1,7712	1,83261	1,54966	1,68263	2,13331	0,710951	1,08744	1,45615	1,5095	0,708553	1,07496	1,32367	1,34173	1,36923	0,864448	0,806116	0,614945	0,839401	0,10847	0,375349	-0,18722	0,213071	0,860328	0,77172	0,679095	0,451387	0,508318
Ssa#DY714827	Antiviral and IFN response	retinoic acid-inducible gene-I [Salmo salar]	2,42869	2,89758	3,16846	2,61254	1,94054	2,16066	1,55273	1,9186	2,1492	2,3992	1,73224	1,98403	2,35406	2,14127	1,70881	0,938498	0,816129	1,22664	0,572123	0,527053	0,277786	-0,432995	1,10977	0,734203	1,26077	1,44761	0,72681	0,758766
Ssa#EG868694	Antiviral and IFN response	Interferon-induced protein 44 [Salmo salar]	0,812413	0,963876	1,35241	1,26854	1,01454	1,37538	0,282622	0,396386	1,04418	0,699531	0,709664	1,12634	1,05058	1,17184	0,434947	0,114985	-0,0386824	-0,0927837	0,123015	-0,164674	0,039089	0,078565	0,0234967	0,469868	0,309104	0,707092	0,18813	0,429161
Ssa#EG871163	Antiviral and IFN response	interferon-inducible protein Gig2-like [Salmo salar]	1,10818	1,78354	1,68087	1,06736	1,81014	2,22888	1,20925	1,19068	2,09413	2,0319	2,42722	2,98496	1,91724	2,09498	1,99984	0,707578	0,310339	1,06079	0,498666	0,417345	0,0160224		0,402975	0,484639	1,76433	2,19973	0,287123	0,879146
Ssa#GRASP209153085	Antiviral and IFN response	Interferon-induced GTP-binding protein Mx [Salmo salar]	3,16679	3,70477	3,70233	3,05026	4,22333	5,16012	4,41161	5,02361	3,78553	3,69795	2,8265	3,52267	3,98324	4,3589	3,83676	2,70102	2,51725	2,46239	1,8403	2,49784	1,934	2,96415	2,30365	3,08283	3,55686	3,88855	1,74479	2,57327
Ssa#GRASP209154455	Antiviral and IFN response	Galectin-9 [Salmo salar]	1,32383	1,70877	1,75681	1,38526	0,669436	1,41235	-0,00840949	0,15939	0,796855	0,95262	0,882264	1,17482	0,523827	1,00047	1,95735	0,996936	0,833415	0,792835	0,193825	0,383864	0,261428	0,453767	0,169884	-0,0761472	0,872148	1,36811	0,116269	0,522499
Ssa#GRASP209154491	Antiviral and IFN response	interferon regulatory factor 7 [Salmo salar]	2,66517	3,00414	3,2137	3,05007	2,19922	2,64349	1,98379	1,54137	2,16443	2,42334	1,7804	1,5302	2,82675	3,00238	2,65097	1,96684	1,35293	1,26303	0,855652	0,786776	0,35386	-0,0794465	0,752692	1,48266	0,392258	1,09126	1,11383	1,56155
Ssa#GRASP209154815	Antiviral and IFN response	Probable ATP-dependent RNA helicase DHX58 [Salmo salar]	2,70753	3,26599	3,42305	3,02926	2,03036	2,90401	1,84397	2,58145	2,71397	2,46744	2,34517	3,37553	2,75358	3,09112	2,03932	1,78202	1,1956	1,87003	0,151277	0,439436	0,486546	0,213918	0,146754	0,567353	0,838634	1,4234	0,157016	0,654283
Ssa#GRASP209155193	Antiviral and IFN response	Signal transducer and activator of transcription 1-alpha/beta [Salmo salar]	1,05237	1,60879	1,5633	1,20769	1,48485	1,79169	0,991922	1,55051	1,62752	1,26175	1,58161	2,02936	1,51843	1,61204	0,890804	0,615225	0,674361	0,462446	0,434205	0,106709	0,200153	0,332544	0,139854	0,628367	0,701992	0,801051	0,493687	0,419541
Ssa#GRASP209155627	Antiviral and IFN response	Tripartite motif-containing protein 25 [Salmo salar]	1,38183	2,15197	1,61856	1,41937	1,48711	2,5112	2,35911	2,73985	1,20057	1,58039	-1,16834	2,27967	1,27052	1,76382	-0,562711	0,928815	-0,091352	-0,0594237	-0,594996	-0,0949683	-1,23946	0,300658	-0,649943	0,845857	-0,214725	0,371623	-0,907562	0,182238
Ssa#GRASP209155649	Antiviral and IFN response	Interferon-induced protein 44 [Salmo salar]	0,856494	1,22731	1,2932	0,890507	1,22516	1,50024	1,20049	1,25465	1,02485	1,32906	1,03313	1,56997	0,833706	0,498473	1,82746	0,980572	0,30466	0,869109	-0,0919029	-0,406249	0,228393	0,626642	0,29601	0,433326	0,5663	0,940368	0,104413	0,113671
Ssa#GRASP209156101	Antiviral and IFN response	Interferon-induced protein with tetratricopeptide repeats 5 [Salmo salar]	2,92665	4,16572	4,2235	3,59554	2,56771	3,65197	3,35482	4,43164	3,19082	2,67014	3,40739	4,48415	2,68755	3,10022	3,4818	3,07392	1,78652	2,35746	0,451331	0,975026	0,983623	1,1516	0,998929	1,70411	1,96623	2,60251	0,684993	0,971434
Ssa#GRASP209156267	Antiviral and IFN response	Interferon-induced 35 kDa protein homolog [Salmo salar]	1,10403	1,53313	1,50284	1,0947	0,771906	1,22519	0,19817	0,662836	1,48828	1,10965	1,39986	2,20162	0,905877	1,06096	1,09708	1,0234	0,82547	0,724737	-0,104024	0,246326	0,0352616	-0,150735	0,158976	0,356695	0,838292	1,04014	-0,0466699	0,27824
Ssa#GRASP209730275	Antiviral and IFN response	52 kDa Ro protein [Salmo salar]	0,945051	1,4405	1,20976	1,29102	2,36529	3,25273	1,23607	1,21303	0,379183	0,464704	0,843433	0,726998	2,02968	1,78964	1,42571	1,03922	0,658662	0,693191	0,549201	0,114394	-0,0494633	-0,132437	-0,133845	-0,323993	0,740004	1,09514	0,334079	0,679422
Ssa#GRASP209733083	Antiviral and IFN response	Radical S-adenosyl methionine domain-containing protein 2 [Salmo salar]	4,17816	5,25038	4,73257	4,39204	4,93217	6,04027	3,3789	4,29844	5,38922	3,83491	3,86308	4,98088	5,05574	5,45607	4,68651	3,63311	2,6287	2,85173	1,82711	2,02596	2,07164	2,80937	1,24908	4,11723	2,53343	3,40061	2,16083	2,89202
Ssa#GRASP209733951	Antiviral and IFN response	Galectin-9 [Salmo salar]	1,33844	1,67867	1,71219	1,37731	1,5572	2,16251	1,11536	2,07854	1,87205	1,61976	2,11748	2,58247	1,70757	1,71167	0,436504	0,218101	0,789837	0,658072	0,716583	0,647596	0,829886	0,924938	0,939254	1,42375	1,81817	2,06825	0,762047	0,939474
Ssa#GRASP209734441	Antiviral and IFN response	GTPase IMAP family member 7 [Salmo salar]	1,16746	2,08037	2,83799	2,40522	1,62936	3,20247	0,114974	1,52181	1,94579	2,13986	1,91907	2,58341	1,60323	2,30492	1,21048	0,105453	0,0137838	0,217831	0,788766	0,831982	0,187537	0,0957912	0,987906	2,29576	2,99444	2,79772	1,07114	1,48644
Ssa#GRASP209734939	Antiviral and IFN response	Interferon regulatory factor 1 [Salmo salar]	0,981686	1,37361	1,13209	0,913409	1,28039	2,53803	1,5218	1,55322	0,770298	1,18249	2,61796	3,49519	1,18978	1,80592	2,25035	2,00006	2,11329	1,53057	0,680612	0,698782	0,897826	1,08633	1,03757	0,921786	2,81355	3,48417	0,458911	1,07439
Ssa#GRASP209735717	Antiviral and IFN response	Signal transducer and activator of transcription 1 [Salmo salar]	2,43859	3,12024	3,22972	2,77882	2,12694	2,60682	1,91408	2,46603	3,29852	3,49865	3,27802	3,58438	2,12173	2,32803	2,4828	2,50336	2,14565	1,44629	1,22858	1,17908	0,549228	0,597854	1,73293	2,69502	3,20027	3,76828	0,869702	1,254
Ssa#GRASP221219675	Antiviral and IFN response	GTPase IMAP family member 7 [Salmo salar]	0,994098	0,626982	0,755498	1,14466	0,402379								2,00781	3,05092	0,694164	0,296351	1,24629	1,89161					0,275104				0,860369	-0,0411574
Ssa#GRASP221221683	Antiviral and IFN response	GTPase IMAP family member 7 [Salmo salar]	0,937575	1,61669	1,21948	0,974685	0,841589	1,849	0,0164632		0,162592	-0,00198648	0,912551	1,22746	0,0554402	0,434622	1,5195	0,63398	0,713721	1,02437	0,79127	0,301791			0,498859	0,337716	1,64176	2,20674	0,230857	0,661636
Ssa#GRASP223648341	Antiviral and IFN response	Galectin-3-binding protein precursor [Salmo salar]	1,97476	2,53187	2,81073	2,38743	1,65293	2,266	0,553031	1,34563	1,20224	1,5719	2,49304	2,58985	1,25773	1,62377	2,34688	0,999973	1,15436	1,25677	0,532824	0,697977	0,759605	1,1509	0,725985	0,499548	2,12961	2,37638	0,441798	0,827181
Ssa#GRASP223648493	Antiviral and IFN response	Interferon regulatory factor 3 [Salmo salar]	1,76428	2,13623	2,2421	1,94064	2,10279	2,51665	1,96762	2,52208	1,64461	1,55315	1,27528	1,62967	1,89143	1,87749	1,36121	0,912664	0,827173	0,601181	0,748195	0,6315	0,080784	0,0943248	0,652944	0,6598	0,888459	1,06676	0,621342	0,979703
Ssa#KSS1846	Antiviral and IFN response	VHSV-induced protein [Salmo salar]	1,48966	2,03	2,39673	1,75597	3,0324	3,41771	1,26368	1,95048	2,51708	1,88846	2,28311	2,6646	2,44419	2,68117	2,34814	1,95269	1,25468	2,11168	1,38302	1,19959	0,355751	0,133703	1,19331	2,17501	1,84287	2,18343	1,20978	1,73296
Ssa#KSS1939	Antiviral and IFN response	IFN-inducible protein Gig1	1,57983	1,7792	1,86532	1,48192	1,86781	2,36603	0,341089	-0,278508	1,74635	1,13017	0,782298	0,468226	1,05308	1,28389	0,645102	0,0513458	0,054113	0,683548	0,44709	0,550456	0,249977	0,250541	-0,208555	0,218121	-0,0541929	0,210036	0,0730656	0,553537
Ssa#KSS232	Antiviral and IFN response	Tyrosine-protein kinase Jak1 [Salmo salar]	0,46959	1,14763	0,902043	0,514721	0,715761	1,20879	-0,24024	-0,566355	0,758313	1,39803	0,620602	0,848704	0,950199	0,805582	1,07765	0,663203	0,545199	-0,037131	-0,0162231	-0,510421	-0,170468	-0,597555	-0,126704	-0,119427	0,639801	1,1368	0,0427523	0,00308258
Ssa#KSS3657	Antiviral and IFN response	similar to very large inducible GTPase 1 [Danio rerio]	0,214592	0,458551	0,559173	0,144028	2,4194	4,47897	0,389526	1,20497	3,48771	3,42545	0,744181	1,74407	2,83066	3,50681	2,93217	2,12229	1,65826	1,77256	1,18707	1,23464	0,431833	0,506006	1,75135	2,53894	3,15235	4,61727	0,689802	1,55557
Ssa#KSS4306	Antiviral and IFN response	RING finger protein 213 [Salmo salar]	1,95274	2,01259	1,91861	2,13518	1,80329	2,65111	0,529715	0,887033	1,35572	1,40234	2,18957	2,95301	1,53908	1,86693	1,13919	0,605617	0,988734	0,988965	0,49679	0,270711	0,232113	0,113156	0,570327	0,444492	1,23081	1,84676	0,362546	0,30875
Ssa#KSS4382	Antiviral and IFN response	fish virus induced TRIM protein [Oncorhynchus mykiss]	1,09278	1,65225	1,52242	1,69387	1,22971	1,97876	-0,176274	0,65204	0,709376	0,502286	0,207958	0,952074	1,03874	1,42406	0,41833	0,0508173	0,0442992	0,368087	0,397212	0,18142			0,347179	-0,14641	0,449789	0,885331	0,520139	0,734863
Ssa#KSS4396	Antiviral and IFN response	VHSV-inducible protein [Salmo salar]	3,29992	4,09155	4,20546	3,70312	3,19945	3,68412	2,44311	3,39726	3,06712	2,30194	2,39037	2,9558	3,00086	3,30271	2,5991	2,10771	1,0433	2,0017	0,712131	0,897047	0,751674	1,05833	0,303651	1,99492	1,27288	1,90177	1,00951	1,61156
Ssa#KSS4577	Antiviral and IFN response	interferon-inducible protein Gig2-like [Salmo salar]	5,30586	5,95837	6,30931	5,24803	5,10508	5,58146	2,53392	3,5235	3,05076	2,75579	3,02302	3,25312	3,55665	3,78032	5,12995	3,58001	2,41514	3,48413	1,88384	1,96781	1,23108	1,34534	0,202399	1,76113	2,45456	2,75422	1,24004	1,6998
Ssa#KSS4832	Antiviral and IFN response	52 kDa Ro protein [Salmo salar]		-0,108254	0,498607	0,0634761	0,707115	1,1046	0,0757724	0,0838501	1,08102	1,33331	0,498191	0,653459	0,637135	0,629824	0,328323	-0,0100294	0,125255	0,11693	0,241521	-0,133432	0,448152		0,104951	0,0679692	1,32248	1,34447	0,290759	0,381374
Ssa#KSS618	Antiviral and IFN response	Interferon-induced protein 44 [Salmo salar]	0,588536	0,441983	0,643605	0,901746	1,80326	2,45871	0,653717	0,410237	1,0764	1,21112	1,66658	1,76186	1,67339	1,90899	0,713056	-0,104589	0,308514	0,219335	0,289107	0,0121525	0,431833	-0,0226916	0,0686967	0,0213569	0,524242	0,659001	0,151387	0,515026
Ssa#S18855772	Antiviral and IFN response	52 kDa Ro protein [Salmo salar]	2,86026	3,95563	4,52009	4,03702	5,82757	6,06546	0,587685	0,388007	5,74152	5,75267	0,80769		4,31506	4,15748	5,24969		1,14627	1,52853	2,1049	2,86781	-0,00717939		3,35268	3,33629	0,314337	0,643369	1,34436	2,27575
Ssa#S18892255	Antiviral and IFN response	interferon alpha 2 [Salmo salar]	0,496393	1,04526	0,753494	0,60051	1,29645	2,23247	0,14759	-0,109207	0,696474	1,6517			0,818833	1,23913	1,23998	1,56396	0,821298	0,511266	0,332361	0,0543881	0,26385		0,202608	0,150408			0,229739	0,78736
Ssa#S30264232	Antiviral and IFN response	RING finger protein 213 [Salmo salar]	1,22369	1,563	0,877751	1,34229	1,03062	1,63088	-0,188948	0,358216	0,879191	0,957372	1,22219	1,70647	1,2155	1,48933	1,07962	0,392856	0,091641	0,683852	0,141715	0,0453666	0,338193	0,145952	0,217847	0,438849	0,238448	0,43697	0,093142	0,417155
Ssa#S30266532	Antiviral and IFN response	52 kDa Ro protein [Salmo salar]	1,16669	2,00569	1,66791	1,69515	1,73457	2,48402	0,882917	1,02545	1,38603	2,00627		0,0376224	2,08686	2,40904	1,12875	0,44107	0,764604	0,736898	0,472516	0,956468	0,41685	0,363329	0,518436	0,316373			0,343065	0,822774
Ssa#S30269828	Antiviral and IFN response	Interferon-induced protein 44 [Salmo salar]	3,12156	3,05959	3,44892	2,98986	2,38877	3,14433	2,05531	2,55246	1,84535	2,45282	2,66927	3,10035	2,42339	2,86072	2,84784	1,71687	1,5411	1,57403	1,3305	1,45222	0,274136		1,33246	1,33288	3,32478	3,83457	1,32765	1,715
Ssa#S30276405	Antiviral and IFN response	suppressor of cytokine signaling 1 [Oncorhynchus mykiss]	1,42072	2,44778	2,22001	1,39289	1,35073	1,93307	0,347093	0,691756	1,23049	0,707708	0,684781	1,20665	1,23987	1,60747	2,84288	2,06753	1,93654	1,73994	0,398552	0,370502	0,0144468	0,0211742	0,338533	1,20521	0,774742	1,25162	-0,0334214	0,638105
Ssa#S30282627	Antiviral and IFN response	Interferon-inducible Gig1	2,70426	3,40373	3,08822	2,55935	3,25355	4,12968	3,22271	4,39369	4,2059	3,0205	3,06615	3,57993	2,19656	3,53696	2,22951	1,41636	1,75262	2,23804	1,37759	1,42238	1,30266	1,30583	1,07819	3,11415	1,82709	2,32016	1,58713	1,79282
Ssa#S30282952	Antiviral and IFN response	52 kDa Ro protein [Salmo salar]	0,195619	1,70324	-0,124839	0,134844	1,64527	2,67155	0,248465	-0,0504032	1,61851	0,729338	1,06827	3,3065	1,58248	2,07398	1,58102	0,993961	1,83444	1,04454	1,53856	1,26723	0,118189	0,501506	0,870124	1,10375	1,91373	2,71476	1,06441	1,5235
Ssa#S30292611	Antiviral and IFN response	52 kDa Ro protein [Salmo salar]	1,08644	1,31442	1,09017	1,41909	0,703338	0,734934	-0,226373	-0,0133497	0,922971	1,22863	0,321363	0,372487	1,13959	0,646843	1,16673	0,461016	0,302268	0,220934	0,519115	0,0692411	-0,0802593	0,104702	0,558494	0,219821	1,58368	1,43502	0,536543	0,479672
Ssa#S30292923	Antiviral and IFN response	RING finger protein 213 [Salmo salar]	0,87367	1,6225	1,12145	1,02619	1,26348	1,41765	0,209295	0,47754	1,03784	1,256	1,40053	1,30864	1,10495	1,19712	0,638053	0,32325	0,388967	0,50539	0,820021	0,529911		0,470039	0,791513	0,659504	1,47185	1,6496	0,549701	1,02571
Ssa#S31966008	Antiviral and IFN response	eukaryotic translation initiation factor 4 gamma, 3 [Homo sapiens]	2,30447	3,11436	2,95148	2,31567	2,44341	2,87668	1,56822	1,67982	2,21883	2,36002	1,53324	2,06772	2,46069	2,51409	2,28294	1,99083	1,18448	0,723243	0,680714	0,264406	0,509366	0,211481	0,631045	1,06572	0,942635	1,22242	0,69668	0,937208
Ssa#S31971912	Antiviral and IFN response	interferon-induced protein with tetratricopeptide repeats 5 [Homo sapiens]	2,5748	3,07513	3,28971	2,56031	3,63502	4,44011	1,3254	0,810737	4,16807	3,58362	2,09868	2,1625	3,70648	4,1505	1,60119	0,954539	0,252497	0,294626	0,748895	1,1324			1,06776	2,01098	1,67905	2,39908	1,51012	1,99398
Ssa#S31978702	Antiviral and IFN response	Interferon-induced protein 44 [Salmo salar]	3,15451	2,99228	3,46883	3,05313	2,51967	3,28713	2,02563	2,52603	1,87174	2,55216	2,46728	3,12075	2,58623	2,87197	2,76371	1,82493	1,37334	1,40148	1,15975	1,25302	0,270824	0,0867465	1,26148	1,35376	3,47604	3,66485	1,25917	1,7038
Ssa#S31983950	Antiviral and IFN response	fish virus induced TRIM protein [Oncorhynchus mykiss]	1,34167	1,66451	2,09885	0,8044	1,7783	1,74028	1,35244	1,49399	2,16719	2,27218	1,91961	1,73772	1,71177	1,40368	1,77709	0,169259	0,477403	0,85434	0,67841	1,21192	0,175785	0,950274	0,668216	1,6389	1,55725	2,30798	0,288305	1,31647
Ssa#S31987442	Antiviral and IFN response	Interferon-induced protein 44 [Salmo salar]	1,82969	-0,887926	1,9123	1,27727	0,271895	2,17392			-0,488921	1,73397	0,724218	1,89484	-0,71659	1,4293	1,0617	0,239084	1,11888	0,805155	1,35907	1,44128			1,83716	1,92829	1,81564	2,20628	1,1805	1,14285
Ssa#S31997342	Antiviral and IFN response	interferon regulatory factor 7 [Salmo salar]	1,70939	2,30768	1,64094	1,70497	1,83224	2,2786	0,560663	0,292201	1,64882	2,06606	1,30678	1,01508	2,37672	2,52031	1,82192	0,859894	1,03373	1,69164	1,39562	1,22095	0,0855046	0,488118	1,29712	1,88626	0,468698	1,1401	1,34332	1,93498
Ssa#S31999895	Antiviral and IFN response	fish virus induced TRIM protein [Oncorhynchus mykiss]	1,25442	1,11297	1,38222	1,44309	1,31984	1,77608	1,31023	1,81508	1,38357	1,37761	0,224762	0,922184	0,830842	1,4941	0,3331	0,524842	0,87548	0,120248	0,229042	0,135966	-0,00453927	0,591856	-0,0308417	0,392307	0,14953	0,483597	0,0533858	0,400572
Ssa#S32012561	Antiviral and IFN response	Signal transducer and activator of transcription 3 [Salmo salar]	1,45693	1,68914	1,842	1,81017	0,885124	1,99377	0,237155	0,749511	1,27603	1,0787	1,7994	2,01749	1,63348	2,35024	0,88091	0,524566	-0,14291	0,692354	-0,0704167	0,0721896	0,113145	0,115862	0,102935	-0,15079	0,298119	0,452991	0,132986	0,458901
Ssa#S35469734	Antiviral and IFN response	eukaryotic translation initiation factor 4 gamma, 1 isoform 3 [Homo sapiens]	1,00333	1,53035	1,32199	1,24736	2,87858	3,38956	0,997254	1,63535	2,71854	3,06885	2,61664	3,40989	3,01574	3,33489	2,14404	1,56286	1,84323	1,83077	1,02384	0,855625	0,232332		1,32414	1,6405	1,2921	1,75342	0,974375	1,39211
Ssa#S35509469	Antiviral and IFN response	GTPase IMAP family member 7 [Salmo salar]	2,19773	3,5728	3,49124	2,06406	1,75548	3,00936	2,96616	4,75233					0,2984	3,13457	1,05364		-0,0247292	0,618936	0,114571	0,580571	0,791119	-0,0614285	0,238722
Ssa#S35519305	Antiviral and IFN response	interferon-inducible protein Gig2-like [Salmo salar]	1,01254	1,74237	1,87389	0,796748	1,08143	1,06255	0,484694	0,398834	1,29749	1,03156	1,45379	1,50764	1,29131	0,987774	0,819563	0,773403	-0,191967	-0,201941	-0,082021	-0,196667	0,0961981	0,0173149	-0,0257628	0,231486	0,862367	1,25959	0,000847382	0,094166
Ssa#S35528745	Antiviral and IFN response	interferon-inducible protein Gig2-like [Salmo salar]	3,07121	3,80649	3,96369	2,69735	2,97019	3,65467	2,59999	2,69813	2,99338	3,51977	3,67324	3,34908	2,83692	2,68197	1,90182	0,164011	0,893759	1,31583	-0,528649	-0,363999	-0,423766	0,234887	-0,933068	-0,048602	-0,0731811	1,52241	-0,863297	0,197076
Ssa#S35534453	Antiviral and IFN response	interferon induced with helicase C domain 1 [Homo sapiens]	1,16117	1,60724	1,77635	1,47399	1,04204	1,71374	0,929107	1,13437	1,2859	1,41959	1,55808	1,95362	1,39431	1,7384	1,15698	0,768192	0,405202	0,736811	0,43319	0,43482	0,180561	-0,133863	0,240193	0,802408	0,859915	1,20027	0,378707	0,522326
Ssa#S35535818	Antiviral and IFN response	GTPase IMAP family member 7 [Salmo salar]	0,421408	0,825276	0,19913	0,651831	1,05058	2,09719		0,370127	1,23732	1,0347	1,32213	1,86855	1,54939	2,3882	0,439757	0,324554	0,0146701	0,352677	0,201076	0,350594		0,0957912	0,216424	1,32962	3,3346	2,74605	0,604419	0,979719
Ssa#S35555077	Antiviral and IFN response	similar to very large inducible GTPase 1 [Danio rerio]	3,43538	4,20303	4,05918	3,25652	3,63932	5,05164	2,3455	3,4688	4,26042	4,40695	3,95307	5,96337	3,33386	5,1184	4,09533	3,62885	3,26947	2,93708	1,54326	1,97019	0,79336	1,32041	2,35404	3,14162	4,39701	5,35652	1,20736	2,02389
Ssa#S35559165	Antiviral and IFN response	AF483534_1 VHSV-induced protein-10 [Oncorhynchus mykiss]	1,20244	1,3429	1,92911	1,93897	1,46117	2,52606		0,195597	1,9888	1,35763	1,29484	1,54173	1,12812	1,96231	0,342497	-0,028268	0,415922	0,309948	0,494922	0,440256			0,33449	0,609643	1,41788	2,342	0,618902	0,473456
Ssa#S35582005	Antiviral and IFN response	tripartite motif-containing 35 isoform 2 [Homo sapiens]	0,825778	1,55145	1,16142	0,864748	2,59369	3,29407	-0,161392	0,342408	1,95814	1,17123	2,04409	2,43858	2,22038	2,27919	1,43413	0,633705	0,37213	0,677183	0,205372	0,248732	0,355751		-0,445667	0,864478	1,09433	1,04968	0,133739	0,614234
Ssa#S35583774	Antiviral and IFN response	52 kDa Ro protein [Salmo salar]	0,862802	0,834537	0,915169	0,993183	1,19989	1,52807	0,483469	0,578461	2,34421	1,01709	0,525273	1,10977	1,10034	1,21599	-0,0679559	0,156774	0,779683	0,659195	0,866426	0,710936	0,537159	0,24806	0,449652	1,61192	0,595268	0,866797	0,676662	0,805096
Ssa#S35602638	Antiviral and IFN response	tripartite motif-containing 39 isoform 1 [Homo sapiens]	0,59631	1,83811	1,5256	1,63821	0,951072	1,14496	0,423337	0,353837	1,22646	0,994044	1,1524	1,62887	1,47049	1,59219	1,57147	0,538505	0,778221	1,19915	0,594048	0,424965	0,35131	-0,17151	1,30404	0,596236	0,846104	1,01526	0,59042	0,7955
Ssa#S41657765	Antiviral and IFN response	similar to interferon-inducible protein Gig2 isoform 2 [Danio rerio]	0,392624	0,331242	0,29725	0,492957	1,3634	1,93889	0,627666	0,923245	1,78026	1,74628	0,826438	1,35724	1,1949	1,45049	1,10972	0,803346	1,02663	0,569771	0,255837	0,0388459	0,0527538	0,209379	0,292435	0,459683	0,260558	0,554607	-0,00667914	0,149655
Ssa#S48432259	Antiviral and IFN response	retinoic acid-inducible gene-I [Salmo salar]	-0,0617208	0,0304231	0,680382	0,596606	0,872267	1,18205	0,808982	1,19369	1,42821	1,50691	0,933749	1,3134	1,47554	1,57974	0,442782	0,595039	0,495146	-0,0913666	0,280381	0,113813	-0,0463903	0,137964	0,341848	0,875779	0,119526	0,233978	0,428312	0,113078
Ssa#STIR44056	Antiviral and IFN response	ring finger protein 11 [Homo sapiens]	-0,0170285	0,686669	0,0955091	-0,0609286	-0,135501	-0,253323	-0,064641	-0,155432	0,079516		0,16045	-0,460508	0,461499	0,306093	0,978466	1,35834	0,246253	-0,0070645	0,35856	0,249059	0,254459		0,183256	0,544738	-0,0460814	-0,178702	0,212787	0,106788
Ssa#TC104112	Antiviral and IFN response	GTPase IMAP family member 7 [Salmo salar]	0,64023	-0,142731	0,727984	0,475312	0,809022	0,56721	0,272176	0,22095	0,377866	0,931175	0,596899	-0,255568	0,499132	0,450922	1,25727	1,52507	0,204749	0,204819	0,646588	-0,160377	0,199975	0,17197	1,10502	-0,35988	0,265535	-0,0589901	0,550112	-0,0163981
Ssa#TC106398	Antiviral and IFN response	52 kDa Ro protein [Salmo salar]	3,29941	4,18448	4,11677	4,018	5,16327	5,71586	3,52294	4,83238	4,90274	4,65264	2,49576	0,653459	4,83759	4,94765	2,84795	1,62127	2,10128	1,8896	3,45421	3,1803	1,01841	1,14063	4,09081	3,44837	1,24865	2,30117	3,21891	3,86321
Ssa#TC106938	Antiviral and IFN response	GTPase IMAP family member 7 [Salmo salar]	0,880436	1,25866	0,962236	1,42544	0,456195	1,71776	-0,228538	0,598314	0,569236	1,19746	0,22779	0,291785	-0,103341	0,791648	0,470439	0,36075	1,18122	0,14295	-0,326221	-0,0154567	-0,557498	0,215454	-0,295589	0,42981	-0,254586	0,317592	-0,870231	0,220782
Ssa#TC112969	Antiviral and IFN response	fish virus induced TRIM protein [Oncorhynchus mykiss]	1,55909	1,96717	1,89941	2,39428	2,21901	3,2042	2,08524	2,38409	1,73469	2,09754	2,48808	3,19528	1,63943	2,37509	2,12548	1,65906	1,2859	1,25264	2,16867	2,22446	1,21235	1,33358	1,69878	2,08737	3,11613	3,17945	1,57134	1,85676
Ssa#TC67424	Antiviral and IFN response	interferon-inducible protein Gig2-like [Salmo salar]	1,09612	1,73281	1,68787	1,30935	1,62489	2,11649	1,36831	1,51787	2,04088	1,91329	2,0507	2,66307	1,70761	2,00312	1,79943	0,638813	1,30726	1,5104	0,96258	0,918583	0,0500209	0,314415	1,13571	1,07221	1,71927	2,13014	0,966744	1,03961
Ssa#TC92577	Antiviral and IFN response	Interferon regulatory factor 9 [Salmo salar]	0,521289	-0,244817	0,329222	-0,254382	0,182694	0,452781	0,0583418	0,081495	-0,126777	0,0220706			0,189862	0,239257	1,46363	1,11499	-0,0116171	0,163902	0,121156	-0,268033	0,417141	-0,36598	0,437664	-0,347411	0,0953529	0,0827674	0,0487707	0,140537
Ssa#CL489Contig1	Apoptosis	Ras-related C3 botulinum toxin substrate 2 precursor [Salmo salar]	0,388401	-0,0437746	0,17442	0,59979	0,531127	0,687836	-0,241643	0,0228354	0,386384	0,643136	0,0888853	-0,083614	0,379596	0,46951	1,10084	0,423008	0,690341	0,618969	0,610373	0,214484	0,476433	0,0756574	0,782686	0,461836	0,277997	0,372935	0,615692	0,516082
Ssa#DY696862	Apoptosis	RAS p21 protein activator 1 isoform 2 [Homo sapiens]	-0,299706	-0,624253	-0,439449	-0,456217	-0,161364	-0,345598	-0,205615	-0,202066	-0,153283	-0,507264	-0,222591	0,133149	0,152893	-0,414878	0,786664	1,0299	0,116727	-0,229074	0,188088	0,0948627	0,00904736	0,449043	0,321459	0,45913	0,465903	0,270931	0,27022	0,0195009
Ssa#GRASP209154801	Apoptosis	Tumor necrosis factor ligand superfamily member 13B [Salmo salar]	0,102164	-0,0254337	0,077132	0,303372	-0,282413	0,0990433	0,272769	0,331222	-0,706	-0,413045	-0,165709	-0,240983	-0,263577	-0,357522	0,743906	0,360561	1,26671	1,0062	1,06206	0,531358	0,409246	0,314358	0,824775	0,493551	-0,301586	-0,316284	0,634127	0,560281
Ssa#GRASP209155797	Apoptosis	Regulator of G-protein signaling 14 [Salmo salar]	0,21295	0,0904915	-0,0751638	-0,241962	0,428145	0,552533	0,0226197	-0,109866	0,243284	0,131241	0,215346	-0,639641	0,211416	0,0771875	1,68103	1,04085	1,29711	1,10918	0,323401	-0,288653		0,778014	0,667026	-0,0402757	1,00654	0,521793	0,334478	0,15185
Ssa#GRASP209731469	Apoptosis	Pleckstrin homology domain-containing family F member 1 [Salmo salar]	0,351364	0,53941	0,327898	0,0672307	0,437821	0,87129	0,156741	0,41944	0,0135083	0,316075	0,166023	0,163834	0,337986	-0,0298186	0,839438	0,672386	1,35035	1,17143	0,533971	-0,00975259	0,343703	-0,0158651	0,911423	0,585585	0,300295	0,347086	0,300892	0,154497
Ssa#GRASP209732323	Apoptosis	Regulator of G-protein signaling 1 [Salmo salar]	0,683246	0,93111	0,912197	0,294831	0,126625	0,241946	-0,220901	0,171124	-0,37552	0,0591586	-0,0915396	-0,630694	0,167887	-0,358968	2,05464	1,12871	0,390237	0,610342	-0,46838	-1,1694	-0,244043	-0,0121937	-0,340999	-0,863309	0,560835	0,122246	-0,313246	-0,603945
Ssa#GRASP209733661	Apoptosis	Apoptosis-related protein 3 precursor [Salmo salar]	-0,043295	0,422153	-0,191576	-1,29856	-0,239265	-0,372876	0,316481	0,343267	-0,284602				0,191798	0,382415	-0,142621	1,51298	1,72064	0,873449	-0,105559	1,97508	-0,368189	1,22764	0,00326712	0,424366		-0,0184852	0,180751	1,56586
Ssa#GRASP209734353	Apoptosis	Rho-related GTP-binding protein RhoF precursor [Salmo salar]	0,588175	0,487444	0,291203	0,494838	0,301299	0,721028	0,339574	0,171481	-0,0686545	0,269914	0,428752	-0,656029	0,208698	0,0301777	2,23548	0,800245	1,31075	1,14182	0,267276	-0,463819	-0,407842	-0,355867	-0,137607	-0,551844	0,0447926	0,255846	0,13759	-0,0146728
Ssa#GRASP209734583	Apoptosis	Caspase-14 precursor [Salmo salar]	1,2235	1,20994	1,24739	1,77738	1,14609	2,14441		0,178726	0,846485	0,561363	0,43572	-0,134137	0,927917	1,17515	2,79016	1,73796	1,33835	1,53701	1,53775	0,560693	0,480119		1,24317	1,52566	0,416153	0,704991	1,55081	1,165
Ssa#GRASP209735359	Apoptosis	CD265 Tumor necrosis factor receptor superfamily member 5 precursor	0,607125	0,793948	0,620851	0,407928	0,403215	1,34317	0,0319349	0,284124	0,13001	0,720341	0,222887	-0,377721	0,295247	0,604247	1,83655	0,991669	1,00421	0,648602	0,24361	0,083812	-0,297754	0,0820721	-1,37307	-1,06859	-0,145761	0,380158	-0,0948491	0,191457
Ssa#GRASP209735947	Apoptosis	Rho-related GTP-binding protein RhoG precursor [Salmo salar]	0,297828	0,587863	-0,0424841	-0,0878107	0,121161	0,384101	-0,0805455	0,403647	-0,23136	-0,0245004	0,0750002	-0,33477	0,224069	0,0506439	2,32103	0,800408	0,599331	1,03395	0,0284404	-0,265983			0,572324	-0,0463362	0,440416	0,286176	0,216541	0,0593562
Ssa#GRASP209735965	Apoptosis	Regulator of G-protein signaling 18 [Salmo salar]	0,499392	0,841079	0,350073	0,417261	-0,282009	0,0565114	0,0764535	-0,248771	-0,624832	-0,239818	-0,274369	-1,01257	-0,346085	-0,70497	2,24426	0,480522	1,21542	1,38009	0,0494404	-0,131243	-0,136182	0,145476	-0,283212	-0,665409	0,183665	0,292136	-0,0587142	-0,035585
Ssa#GRASP209736355	Apoptosis	Programmed cell death 1 ligand 1 precursor [Salmo salar] CD274	0,338048	1,71207	0,897296	0,507038	0,414892	0,646438	0,310004	-0,457862	0,581173	1,13366	0,546435	-0,0791512	0,761628	0,878366	2,94609	1,29678	2,21116	1,9865	0,142053	-0,0406716	-0,57757	0,584772	1,25983	0,117275	0,180538	0,160931	0,116142	0,190769
Ssa#GRASP209736579	Apoptosis	Tumor necrosis factor receptor superfamily member 11B precursor [Salmo salar]	0,666838	2,17049	1,73097	1,77021	-1,12287	-0,384943	-0,446599	0,716137	0,630557	1,60283			-1,21938	-0,676848	3,81585	2,30446	2,90703	2,73311	-1,52968	-1,64704	0,0553994	0,105944	0,482876	0,0584386	0,205253		-1,94393	-1,50072
Ssa#GRASP221220491	Apoptosis	Regulator of G-protein signaling 2 [Salmo salar]	0,0821964	0,715356	-0,0479294	0,433578	-0,201805	0,0527715	0,0293772	-0,110101	-0,00943297	0,0964232	-0,168091		-0,312145	-0,561852	0,926779	0,114544	0,597762	1,16977	0,610067	0,132215	0,706033		0,682768	0,570897	-0,149144		-0,265037	0,690402
Ssa#GRASP221221833	Apoptosis	Tumor necrosis factor, alpha-induced protein 8-like protein 2 [Salmo salar]	0,547339	0,775442	0,146257	-0,0371203	0,448853	1,18588	0,0373767	0,0698316	-0,441073	0,365299	0,472705	-0,273527	0,0462241	0,354807	1,83344	0,564952	0,767765	0,918344	0,103018	-0,219082	0,0140694	0,629396	0,281705	-0,27829	0,186485	0,297845	-0,0747899	0,0261891
Ssa#GRASP223647561	Apoptosis	Rho GTPase-activating protein 15 [Salmo salar]	0,0428321	0,337478	0,0673968	-0,285458	0,3357	0,94559			-0,250129	-0,152235	0,142055	-0,059848	0,113957	0,137395	1,3132	0,181122	1,14198	1,12291	0,445118	-0,109038	0,258916	0,230549	0,516419	-0,154915	0,612081	0,551532	0,190731	0,148609
Ssa#GRASP223647955	Apoptosis	Ras GTPase-activating protein nGAP [Salmo salar]	0,325004	0,432346	0,408994	0,329943	-0,0296966	0,612561	0,193021	0,387895	-0,6096	-0,432983	-0,121047	0,413226	0,052342	-0,00232155	2,36492	1,01558	1,31219	1,22826	0,0404542	-0,173436	0,0576784	-0,0358805	0,127075	-0,394114	0,060221	0,0222886	-0,0853891	0,0112696
Ssa#KSS4039	Apoptosis	LGN-like [Oncorhynchus mykiss]	0,387688	0,584675	0,240781	0,607402	0,32478	0,883043	0,245977	0,409438	-0,0495998	0,0280786	0,251248	-1,24399	0,257116	0,306021	1,84004	0,779804	1,27703	1,43674	0,74869	0,278296	0,126948	0,22429	0,621433	0,0501033	0,715488	0,638344	0,505688	0,527585
Ssa#S18887304	Apoptosis	Ras-related protein Rab-37 [Salmo salar]	0,663593	0,343095	0,768269	1,08528	0,614456	0,73086	0,199836	0,303808	0,853001	0,86474	0,505733	-0,210261	0,640317	0,412338	1,842	0,720437	1,44772	1,19325	0,323158	-0,285793	0,0530047		1,15297	-0,0932961	0,323205	0,0788109	0,203347	-0,0972449
Ssa#S35472201	Apoptosis	guanylate-binding protein [Oncorhynchus mykiss]	2,11237	1,38439	0,142223	0,724821	1,01885	2,2351	0,382374	0,109607	0,00790409	-0,141873	0,317931	0,275709	0,473898	1,45752	3,34516	2,08764	2,27937	1,81724	0,329387	0,0477698	0,017307	1,26396	-0,0516434	-0,374257	0,165381	0,109342	0,302042	0,493468
Ssa#S35595553	Apoptosis	TNF decoy receptor [Oncorhynchus mykiss]	0,434991	0,539302	0,672797	0,526774	0,177306	0,654297	0,592238	0,0943649	0,216396	0,495043	0,0866558		-0,967469	-0,726583	4,48006	3,30247	2,79864	3,25499	0,756287	0,00900359	0,36117	0,235665			-0,200542	0,261707	-0,327917	0,480719
Ssa#S35685673	Apoptosis	Nck-associated protein 1 [Salmo salar]	0,542116	0,611291	0,619758	0,427211	0,221148	0,465283	0,281751	0,951972	-0,134792	0,306752	0,027473	-1,06401	0,353076	0,331559	1,70618	0,776805	0,47185	0,523563	-0,106777	-0,404968	0,144826	-0,0492785	-0,187586	-0,751498	0,0436231	0,286319	-0,0770274	-0,065358
Ssa#S35694598	Apoptosis	RAS guanyl-releasing protein 2 [Salmo salar]	0,655814	0,950799	0,775859	0,703513	0,190777	0,522428	-0,0123915	0,117297	-0,0669312	0,342303	0,359558	-0,816775	0,215488	0,358486	1,94578	0,859652	1,23164	1,31779	0,26137	-0,138298	0,402908	0,301667	0,146064	-0,418287	0,479422	0,536439	0,245073	0,16067
Ssa#STIR40482	Apoptosis	Programmed cell death protein 4 [Salmo salar]	-0,0929582	-0,138016	-0,138351	0,247456	0,122434	-0,0455302	0,0312958	0,300396	-0,0876438	-0,595899	0,315268	0,0680054	0,116094	0,0408387	1,17382	1,66846	0,14431	0,101468	0,0753322	0,0732467	0,258247	0,380356	-0,137899	-0,029323	-0,300793	-0,181576	0,00445492	0,14099
Omy#EXOB3_B11	B-cell response	AF361437_1 interleukin 13 receptor alpha-2 [Oncorhynchus mykiss]	0,912351	3,26242	1,8759	0,654531	-0,144066	0,230098	-0,0965708	-0,119071	0,0762548	0,000705577			0,632033	0,340256	-0,208136	-1,97774	-1,94172	0,277965	-0,186282	-0,85146	-0,998765	-0,0493387					-0,512713	-0,2533
Omy#S15341227	B-cell response	immunoglobulin mu heavy chain [Oncorhynchus mykiss]	0,184788	1,59548	1,28217	0,619433	-0,32104	0,56407			-0,451504	-0,130461	0,25278	0,174844	-0,387936	-0,313348	0,368564	-0,311938	-0,886384	0,25049	-0,172807	-0,654007		0,0397098	-0,343431	-0,813356	-0,0411069		-1,07301	-0,558555
Omy#S15341231	B-cell response	immunoglobulin mu heavy chain [Oncorhynchus mykiss]	0,547758	1,94252	1,13933	0,186107	-0,295902	0,708916			-0,729048	-0,114196			-0,543247	-0,40771	0,209518	-0,808414	-0,401373	0,549935	0,877312	-0,16251		0,247785	-0,178644	-0,558864	0,320765		-0,340471	-0,109226
Ssa#BG936252	B-cell response	Immunoglobulin lambda-like polypeptide 1 precursor [Salmo salar]	0,29908	2,36123	0,894858	0,413007	1,18519	2,16692	0,0664885		0,192125	0,617596	0,928612	-0,18079	0,856401	0,708642	1,59247	-0,483233	-0,810912	0,590573	-0,0876017	-0,687662	-0,280252		-0,407128	-0,905214	-0,778953	0,0656724	-0,711711	-0,19559
Ssa#DW471462	B-cell response	Ig kappa chain V-IV region B17 precursor [Salmo salar]	0,213967	2,49159	1,50928	0,571503	-0,195104	0,698252	0,338423	0,913678	-0,198041	0,348095	-0,412674	-1,07071	-0,0573745	-0,296723	1,48715	-1,53154	-1,34317	0,337844	0,574598	-0,581662	0,756739	0,674036	-0,362011	-0,878485	0,123326	0,526953	-0,503035	-0,298651
Ssa#DW472642	B-cell response	immunoglobulin tau heavy chain constant region secreted form [Salmo salar]	0,100682	2,35156	1,64754	1,25026	0,34735	1,5044	0,263036	0,246607	0,632786	1,11292	0,348938	0,36505	0,123972	0,310792	4,17372	2,21017	1,00167	2,53118	1,94778	0,42725	0,412962	0,475836	2,43577	1,8298	0,751308	0,454039	1,02604	0,517212
Ssa#GRASP209154051	B-cell response	Kelch-like protein 6 [Salmo salar]	0,0461052	0,860608	0,390914	0,323218	0,24901	0,759252	0,142924	0,197985	-0,336614	0,320677	0,0140813	-0,192763	0,252762	0,293962	2,14677	0,880166	0,872823	0,556163	0,0239643	-0,273912	-0,169342	0,131577	-0,0116948	0,0125387	-0,0331651	0,486243	-0,0396775	0,162704
Ssa#GRASP209154401	B-cell response	Ig mu chain C region [Salmo salar]	-0,20312	0,155076	-0,263007	0,778994	1,59351	1,86143	-0,158461	-0,164591	0,481268	0,289787	0,0626848	-0,578354	0,11311	0,592873	2,68634	1,67058	1,52638	0,93447	0,811763	0,0380826	0,0410297	0,268787	0,53764	-0,190456	0,363495	0,815838	0,599651	0,594748
Ssa#GRASP209154567	B-cell response	Kelch-like protein 13 [Salmo salar]	0,400222	0,596017	0,460441	0,402909	0,228318	0,750102	-0,0188715	0,597336	-0,292328	0,222778	0,194341	-0,74867	0,331957	0,531116	1,4123	0,535914	0,880269	0,636173	0,220609	-0,140392	0,262186	0,0844958	0,230083	-0,326758	0,222925	0,634208	0,0453974	0,100958
Ssa#GRASP209154863	B-cell response	SH3 protein expressed in lymphocytes [Salmo salar]	0,0936005	0,726458	0,166163	-0,293472	0,428298	1,00711			-0,130077	0,0536687	0,773782	-0,296273	0,372718	0,235848	2,63554	1,19407	1,33589	1,73554	0,0818667	-0,466612	0,335764	-0,195085	0,696766	-0,13408	0,783396	0,418363	-0,196027	0,0307734
Ssa#GRASP209154971	B-cell response	GP183_SALSA RecName: Full=G-protein coupled receptor 183	0,448535	0,626035	0,274945	0,387473	0,766032	1,39545	-0,0253771	0,240377	-0,166988	0,207536	0,64339	-1,55197	0,254418	0,525486	1,78163	0,930257	1,26076	1,12534	0,192581	-0,0929887	0,367452	0,44385	0,408908	-0,371671	0,414169	0,641468	-0,0513451	0,320666
Ssa#GRASP209155773	B-cell response	Tyrosine-protein kinase Lyn [Salmo salar]	0,129673	0,846802	0,598679	0,578203	0,78041	1,28221	0,456421	0,225741	0,79687	0,736541	0,254242	0,217152	0,63798	0,632348	2,01208	0,781621	0,881685	0,916734	0,373511	-0,245015		0,488118	0,470074	-0,317821	0,267754	0,384566	-0,0386206	0,168947
Ssa#GRASP209155997	B-cell response	Hematopoietic lineage cell-specific protein [Salmo salar]	0,242497	0,533957	0,154997	0,205451	0,359824	0,753641	0,113536	0,647538	-0,0622437	-0,028371	0,0794978	-1,01063	0,117251	0,305655	2,15208	0,766139	1,07699	1,19496	0,147645	-0,0486559	-0,00214476	0,172192	0,239324	-0,226603	0,0932754	0,492426	0,0361828	0,0996079
Ssa#GRASP209731817	B-cell response	Leukocyte antigen CD37 [Salmo salar]	-0,358633	-0,0894592	-0,432662	0,168152	0,97652	1,98135	0,360149		-0,274985	0,150303	-0,0540717	-1,0212	0,0164474	0,447563	1,17637	0,753361	1,0878	0,830062	0,326565	-0,283041	-0,316048	0,709962	-0,0975443	-0,654372	0,0678165	0,451686	0,368342	0,467945
Ssa#GRASP209733479	B-cell response	Ig kappa chain V region 3315 [Salmo salar]	-0,845513	1,45844	0,85334	0,586592	-0,308727	-0,840536	0,0418163	0,632124	-2,56056	-1,34274	-0,308071	-0,819043	-0,699637	-1,72618	2,78739	-0,156423	0,771893	1,96945	2,44534	0,667251			1,38825	0,442837	1,24691	1,41324	1,39305	1,20658
Ssa#GRASP209735559	B-cell response	Ig kappa chain V region Mem5 [Salmo salar]	0,371441	1,95722	0,913719	0,300523	0,28252	0,878552	-0,037198	0,56696	-0,417607	0,0448992	-0,169263	-1,11685	-0,0261974	-0,0343898	0,681837	-0,227278	-0,34276	0,497813	-0,0375469	-0,266526	-0,0399857	0,870324	-0,0265891	-0,63361	-0,0247378	0,451416	-0,158213	0,152726
Ssa#GRASP209737501	B-cell response	Hematopoietic adaptor containing SH3 and SAM domains 1	0,511404	0,983189	0,257841	0,501058	-0,110436	0,259794	-0,135239	0,182242	-0,667902	-0,669611	-0,0558439		0,0485749	0,155303	1,61283	0,655126	0,916232	1,04252	0,21487	-0,147614	0,343391	-0,253261	1,18525	0,25653		0,278942	0,224846	0,142131
Ssa#GRASP209738219	B-cell response	Dual adapter for phosphotyrosine and 3-phosphotyrosine and 3-phosphoinositide [Salmo salar]	0,280251	0,542804	0,306052	0,275904	0,345891	1,06547	0,108693	0,294296	-0,361794	0,187811	0,189758	-0,813335	0,00934726	0,501316	1,95759	0,862436	0,979564	0,621623	0,300701	-0,030783	0,252691	0,0239619	0,0553168	-0,471415	0,0728978	0,542256	0,268422	0,4147
Ssa#GRASP209738405	B-cell response	Ig kappa chain V-IV region JI precursor [Salmo salar]	-0,061785	1,46017	0,650498	0,466944	0,416189	1,22056	0,0999096	0,495485	-0,0221923	0,269084	-0,0385876	-1,35408	-0,302827	-0,152863	1,62497	0,24737	-0,245609	0,105219	0,0100802	-0,591966	0,094536	0,517147	-0,0323957	-0,758525	0,117867	0,374471	-0,207742	0,0142569
Ssa#GRASP221219647	B-cell response	Src kinase-associated phosphoprotein 2 [Salmo salar]	0,410854	0,923187	0,48417	0,30988	0,34375	0,680268	-0,136815	-0,0633953	0,158058	0,0896661	0,15793	-0,728036	0,213774	0,11414	1,40909	0,413867	0,975591	0,881723	0,825118	0,237724	0,0628351	0,257921	0,442067	-0,175374	0,112609	0,433326	0,301031	0,27375
Ssa#GRASP221221043	B-cell response	Ig kappa chain V-IV region Len [Salmo salar]		0,979384	1,1043	1,85572	-0,86725	1,52922			-0,439943	0,0237823	-0,0315917	-0,460271	-1,01373	0,358621	1,91393	-0,711633	-0,107918	1,12065	1,6822	-1,48023			2,2498	-0,373899	0,872012	0,132936	0,546888	-0,375159
Ssa#GRASP221221577	B-cell response	Ig kappa chain V-IV region B17 precursor [Salmo salar]	0,0480979	1,3954	0,475109	0,524194	0,378383	1,60883	0,496485	0,856626	-0,716782	-0,608534	-0,330729	-1,18104	-0,344317	0,402804	2,09556	0,213296	0,408547	0,789089	0,0983992	-0,736972	-0,18083	0,276012	-0,036601	-0,841621	0,05061	0,426707	0,102707	0,273696
Ssa#GRASP223647619	B-cell response	CD9 antigen [Salmo salar]	2,53895	2,64536	2,81797	2,38481	2,24939	3,15558	1,89801	3,8056	1,84261	1,44806	1,45556	1,99264	1,62329	2,46652	1,98302	0,481495	1,07818	1,12095	0,802345	0,541318	0,388533	0,172264	0,961818	0,982229	0,733041	1,02584	0,854756	1,33435
Ssa#GRASP223647749	B-cell response	Transcription factor PU.1 [Salmo salar]	0,62204	0,889064	0,598763	0,530378	0,182504	0,732453	0,158724	0,355538	0,0976031	0,540888	0,351643	-0,622783	-0,00971423	0,223799	1,46532	0,516328	0,500828	0,762424	0,127159	-0,218274	-0,189007	0,07506	0,457513	-0,123844	0,365308	0,505205	0,248715	0,200434
Ssa#GRASP223647811	B-cell response	High affinity immunoglobulin gamma Fc receptor I precursor [Salmo salar]	0,870606	1,55051	1,18435	0,868524	0,359246	0,809388	0,677108	1,15522	0,211306	1,30076	-0,296196	-1,02178	0,473497	0,224207	1,7333	0,733001	0,429641	1,50887	-0,234698	-0,373809	0,537778	0,409027	0,607669	0,175809	0,630555	0,693413	-0,239569	-0,127283
Ssa#GRASP223648339	B-cell response	Tyrosine-protein kinase SYK [Salmo salar]	0,101411	0,469751	0,463875	0,377529	0,35496	0,741811	0,494691	0,279533	0,453688	0,585897	0,343802	0,0366752	0,262581	0,304941	1,77734	1,08216	0,582134	0,0920435	-0,126699	-0,357154	0,0382881	-0,248331	-0,361907	-0,49494	-0,117799	0,023308	-0,0912127	0,106772
Ssa#KSS1805	B-cell response	Coronin-1C [Salmo salar]	0,276926	0,448726	0,37343		-0,105634	-0,132546	-0,188572	-0,159483					-0,0234606	-0,35327	1,47693	1,42437	-0,18522	0,187393	0,16001	-0,211873	-0,00668415	-0,4066	-0,367462	-0,305273	-0,311442	-0,349025	-0,243687	-0,258277
Ssa#KSS4173	B-cell response	polymeric immunoglobulin receptor [Salmo salar]	1,72291	2,02014	2,45779	1,95924	0,409256	0,839027	-0,361127	0,147205	-0,0580412	0,400073		-0,15949	0,826054	0,603919	0,498759	0,48441	0,202982	0,138044	0,152046	-0,0471056	0,592602	0,381704	0,124796	0,554087	0,216849	-0,238686	-0,0788068	0,157151
Ssa#S18892355	B-cell response	AF273434_1 immunoglobulin heavy chain variable region [Salmo salar]	-0,00247644	2,31777	1,05886	0,422267	-0,0562134	0,779264		0,210298	-0,164638	0,235376	0,104495	0,177514	-0,128359	-0,606982	0,293292	-0,777286	-0,259625	0,637533	0,59712	-0,412897		0,680725	-0,246298	-0,952062		0,0868538	-0,487901	-0,612799
Ssa#S18892371	B-cell response	IG HC variable region	0,542044	1,52545	1,18436	0,654812	-0,374659	0,534274		0,308192	-0,114937	-0,216987	0,132296	-0,0736288	-0,721445	0,212435	-0,219775	-1,37296	-0,997367	0,303457	0,20923	-1,01081			-0,870831	-1,13408	0,174567	-0,205688	-0,810632	-0,478815
Ssa#S18892374	B-cell response	IG HC variable region	-0,218443	2,22948	0,833478	0,434177	-0,26353	0,71264			-0,715702	-0,588725		-0,169644	-0,228605	-0,474099	-0,184325	-1,17694	-0,556971	0,612095	0,718211	-0,455928			-0,402109	-0,989291	0,0183146	0,21925	-0,657255	-0,182764
Ssa#S18892379	B-cell response	AF273410_1 immunoglobulin heavy chain variable region [Salmo salar]	0,280779	1,38891	0,973491	0,380904	-0,123914	0,75379			0,377808	0,188935			-0,120259	-0,197183	0,270943	-0,91925	-0,590037	0,31715	0,685819	-0,175053			-0,383854	-0,941377		0,0902445	-0,761883	0,00638759
Ssa#S18892407	B-cell response	IG HC variable region	-0,03344	2,32209	0,919831	0,416215	-0,570216	0,265983	-0,0653858	0,110749	-0,0388123	0,105701	0,115641	-0,21312	-0,0317007	-0,504145	2,06536	-0,569327	-0,48823	1,44391	1,41873	0,0315595	-0,0305377	0,149661	0,190344	-0,379224	-0,0129954	0,18304	0,413112	0,305919
Ssa#S18892409	B-cell response	IgM heavy chain membrane bound form	-0,320275	1,58515	1,18027	0,75271	-0,166686	0,665602	0,365787	0,241823	-0,388765	0,00881708	0,192113	-0,0620736	-0,423587	0,402875	0,238558	-0,458895	-1,03376	0,56925	0,537714	-0,0108088	-0,173761		-0,284724	-0,808594	0,0775616	0,0283734	-0,472053	0,0123677
Ssa#S18892412	B-cell response	Immunoglobulin heavy chain [Salmo salar] AF141606_1	-0,795281	-0,54622	-0,712104	-0,594017	0,447425	1,50905	-0,0906333	0,646614	-0,186521	-0,186059	0,0326477	-1,2652	-0,484045	-0,0448331	1,31451	0,747766	1,54128	1,1779	0,282109	-0,216398	0,0759187	0,64575	0,126844	-0,719235	0,140886	0,605147	0,321179	0,532904
Ssa#S30263508	B-cell response	IG HC variable region	-0,0132349	2,16766	1,38933	0,438438	-0,611366	0,36781	-0,132084	0,175556	-0,71167	-0,4222	-0,540634	-1,22041	-0,53504	-0,687902	0,711572	-2,22779	-1,86629	0,40094	0,0448533	-0,433054	-0,21639	-0,312234	-0,418981	-0,867573	0,163582	0,464037	-0,709767	-0,271217
Ssa#S35701237	B-cell response	CD97 antigen precursor [Salmo salar]	0,687817	1,09488	0,841607	1,03138	-0,18845	-0,28689	0,388027	0,0677925	-0,0790312	0,142639		-0,535403	0,28958	0,0229315	2,59204	0,601362	1,0206	1,11274	0,0693312	-0,276933	0,0707961	0,183297	0,641967	-0,633231	0,464226	0,100623	0,0777071	-0,182728
Omy#S15323007	Complement response	Complement C1q-like protein 2 precursor [Salmo salar]		-0,11725	2,11924	-0,115148	0,055399		-0,113727	-0,110719				0,229576	-0,271373	0,238605	-1,4104	-0,686592	-0,836457	-1,07016		-0,34586	-0,240822	-1,10719	0,0654806		-0,0971049		1,23418	0,0736954
Ssa#AM402522	Complement response	haptoglobin fragment 2 [Oncorhynchus mykiss]	-1,14833	-0,78246	0,435067	-0,201996	-0,889654	-0,654267	0,364526	0,88813					-1,43995	-0,667278	-0,439973	-0,236757	0,904667	0,899579	-1,07335	-2,1358	0,193287	0,744564	0,0654806		-0,148986		0,527095	0,655223
Ssa#BG935071	Complement response	haptoglobin fragment 2 [Oncorhynchus mykiss]	-1,29886	-0,615387	0,458463	-0,991219	-0,19781	0,00702699	0,62813	0,976737		0,235765	-0,0965582		-1,1214	-0,347017	0,0456553	-0,260355	0,306495	0,400841	-1,15047	-1,89424	0,0902195	0,652725			0,101278	-0,222457	0,430073	0,525452
Ssa#CN442491	Complement response	Leukocyte cell-derived chemotaxin 2 precursor [Salmo salar]	-0,86428	-0,886042	2,19034	-0,347852	-0,591022	-0,944349	-0,758842	-0,720493	0,0596582	-0,444756	0,0433223	1,13356	-0,133211	-0,810914	-1,73455	-0,366509	-0,716087	-1,54718	-1,19122	-0,768771	-0,535857	0,184942	0,984912	-0,845406	0,10831	-0,0832977	0,813946	1,15029
Ssa#GRASP209730719	Complement response	C-type lectin domain family 4 member E [Salmo salar]	0,0867754	0,0999838	1,38868	-0,389972	-0,453798	-0,592128	-0,0272274	0,118663	-0,923338	-1,40231	-0,0295847	0,368546	-0,815047	-2,14743	-0,537704	-1,17795	-0,0764866	0,0917008	-0,21887	-1,84383	-0,0216927	0,460585	1,66532	0,803377	0,974443	0,00278503	0,645233	0,49761
Ssa#GRASP221219847	Complement response	Complement component C8 gamma chain [Salmo salar]	0,784315		1,62809	-0,512711	-0,304701	-0,904655	0,341733	0,233103					-1,00276	-1,12823	-0,808659	-0,190086	-0,479293	-0,428602	-0,98968	0,597955	-0,42572	-0,388922					-0,309404	-0,53609
Ssa#GRASP223648471	Complement response	Leukocyte cell-derived chemotaxin 2 precursor [Salmo salar]	-0,335689	-0,100662	1,19299	-0,700831	-0,118757	-0,422934	0,265746	0,229437	0,141251	-0,55637	-0,126806	-1,13773	0,192484	-1,67631	-1,25863	-0,145166	-0,909746	0,613958	0,0533373	-1,14123	0,105506	0,790193	1,08896	-1,34222	0,691592	-0,317208	0,840682	0,142377
Ssa#S18835351	Complement response	complement C4 [Oncorhynchus mykiss]	-0,0771551	0,116558	0,743553	-0,389414	0,0670926		-0,36641	0,0294152	0,210151				-0,235775	-0,211108	0,203592	0,345514		0,352677			0,171037	0,0170199					2,10447	1,4969
Ssa#S18835744	Complement response	complement factor I preproprotein [Homo sapiens]	-0,605084	-0,23331	0,136073	-0,52507		0,195387	-0,95067	-0,498531	0,0751107	-0,413331			0,0659577	-0,110369		0,437345	0,0834142	-0,272198	0,0143363		-0,134334	-0,137944	0,187299		0,197349	0,494408	1,01899	1,34404
Ssa#S18835747	Complement response	haptoglobin [Oncorhynchus mykiss]	-1,33093	-0,929644	0,335468	-0,869007	-0,511671	-0,0990887	0,304996	0,703696	0,0455416			0,334652	-1,53599	-0,614819	-0,043272	-0,324033	0,44302	0,937302	-0,748087	-1,25453	0,170475	0,633626				0,219705	0,423565	0,697408
Ssa#S18835908	Complement response	fibrinogen, gamma chain isoform gamma-A precursor [Homo sapiens]	-0,113176	-0,170998	-0,0911312	0,126491			-1,32848	-0,676357					3,67688	0,421068	0,213364		-0,120315	0,203234		-0,0759401	0,0306517	-0,510743					0,939555	1,15152
Ssa#S18845888	Complement response	complement component C9 [Oncorhynchus mykiss]			1,25379	0,452544	0,452102	0,501166	-0,313853	-0,0711522			0,0641265	-0,157673	0,227154	-0,0177931	-0,318834	-0,277049	0,405675	-0,318247			0,217559	0,128962	0,0620206		0,289738	0,595647	1,02953	0,852722
Ssa#S18849636	Complement response	complement C4 [Oncorhynchus mykiss]	0,627099	1,14734	0,844201	0,427363	0,170101	0,509284	0,0258156	0,236447	-0,00785827	0,150475	0,185329	0,377512	-0,452921	0,469049	0,15525	-1,01976	-0,30221	0,495811	0,000729643	-0,434611	-0,285993	-0,18564		0,0798163			0,00271855	0,165191
Ssa#S18888461	Complement response	complement component C3-3 [Oncorhynchus mykiss]	-0,335134	1,0154	0,0952969	-0,530394	0,409256		0,157634	0,576112					0,416629	-0,0755768	1,06447	-0,528804	2,31103	0,323112		-1,02017	-0,319667	-0,0101765					0,65226	0,816071
Ssa#S18888463	Complement response	Coagulation factor IX precursor [Salmo salar]	0,859094	0,883073	1,3871	0,914442	0,355566	0,808362	0,471386	0,686483	-0,259161	0,733838	0,208476	-0,327182	0,4612	0,477278	1,05952	-0,197299	0,329688	0,298371	0,0348708	-0,293657	-0,11688	0,192554	0,500493	0,243165	0,416407	0,749682	-0,134084	-0,232872
Ssa#S18892488	Complement response	pentraxin [Salmo salar]	-1,08557	-1,38712	3,92214	-0,163895	-0,250126	0,316875	0,841432	0,88977	0,422313	-0,0728158	0,216465	1,41333	0,0756779	-0,61856	-2,66556	-0,178033	-1,36018	-3,42316	-2,24138	-2,19354	0,232367	0,609443	-0,102311	0,0518002	-0,0592126	0,200418	1,18727	1,15455
Ssa#S31984590	Complement response	complement factor H1 protein [Oncorhynchus mykiss]	0,15725	-0,812172	3,63738	0,902093	-2,73768	-2,14802	0,405574	0,254999				0,41442	-0,250756	-0,601443	-1,94121	-0,112328	-0,530246	-1,01765	-1,9435	1,01958	-0,018711	0,465395			-0,00714343		1,1612	0,951
Ssa#S34822137	Complement response	complement component C3	-0,186389	-0,348088	1,11711	0,0416963	-0,256304	0,197421	0,521553	0,731322	-0,389944			0,751021	-0,450178	-0,547551	-0,789209	-0,188383	-1,45086	-0,62439	-1,2667	-1,58539	0,232447	0,606658					1,05982	1,05758
Ssa#S35658786	Complement response	complement component C3-4 [Oncorhynchus mykiss]	-0,230444	-0,454333	0,918811	0,01299	-0,858962	-1,65828	-0,393386	-0,347042		0,308282			0,0619496	-0,0113673	-0,367679	-0,127123	0,0825625	-0,50036	-1,40242	1,5847	-0,298716	-0,18567	-0,0706714	0,00459943			0,850746	1,07159
Ssa#S35671018	Complement response	prothrombin [Oncorhynchus mykiss]	-0,743885	-0,659594	0,659523	-0,45589	-1,19596	-2,02559	-0,0914621	-0,247255	-0,0404419	-0,0194328	-0,00761203	-0,169556	-0,194422	-0,573575	-0,487844	0,0778469	-0,103272	-0,62134	-1,32798	1,47429	0,265896	-0,104416	0,206265	0,030462	-0,205993	-0,0719899	0,940269	0,852281
Ssa#STIR26776	Complement response	fibrinogen, gamma chain isoform gamma-A precursor [Homo sapiens]	-0,331626	-0,315563	2,25858	0,192594	-0,372129	0,160492	0,0385126	-0,11358	-0,0885114		-0,0186822		0,0212885	-0,486241	-0,720553	-0,123954	-0,456289	-0,593419	-0,89726	-0,901164	0,23097	0,384275	0,0629458	-0,0590953		-0,0841662	1,18744	1,38237
Ssa#TC94054	Complement response	Leukocyte cell-derived chemotaxin 2 precursor [Salmo salar]	-1,26292	-2,15476	2,69708	-1,08556	-0,607745	-0,704353	0,152343	0,0769984	0,293885	-0,258904	-0,117573	0,868972	-0,926781	-1,1938	-2,16669	-0,420229	-0,585632	-1,98364	-2,18317	-2,01167	-0,0071407	0,586879	0,384399	0,451225	0,193841	0,076579	1,05647	1,41439
Omy#S15341056	MHC antigen presentation	AF115519_1 MHC class Ia heavy chain precursor [Oncorhynchus mykiss] MHC class Ia heavy chain precursor [Oncorhynchus mykiss]	1,31545	1,46467	1,73973	1,7476	1,4927	1,9173	1,90637	2,24676	1,5427	1,82417	0,967488	1,35327	1,76683	1,78473	2,02278	1,82897	1,71566	1,21154	0,712997	0,646739	1,3655	1,16365	0,385193	0,369334	0,543131	0,342847	0,494255	0,52581
Omy#S16592344	MHC antigen presentation	MHC class I antigen [Oncorhynchus mykiss]	1,47374	1,7494	1,816	1,54351	1,21458	1,86181	0,532247	1,49559	0,883754	0,590063	0,00234759	0,0539977	1,22659	1,22172	1,86701	1,28997	0,833963	1,3928	0,370089	0,0943475	1,39712	0,746038	-0,211104	-0,513672	0,0472355	-0,271424	0,207359	0,0564107
Omy#S32130645	MHC antigen presentation	MHC class Ib antigen [Oncorhynchus mykiss]	-0,354048	0,141018	0,384909	0,265242	1,23386	1,77795	0,618599	1,51133	1,1826	0,802612	0,503937	0,63907	0,962862	0,875849	1,45415	1,26534	1,16382	1,85892	0,619278	0,825678	1,33054	1,37056	0,235679	0,993132	0,386425	0,565792	0,390173	0,717464
Ssa#CL233Contig1	MHC antigen presentation	Cathepsin Z precursor [Salmo salar]	0,412768	0,818735	0,731199	0,730439	0,000719924	0,361626	-0,0486111	-0,0138482	-0,441565	0,290905	-0,12888	-1,43173	0,216515	0,189747	2,63799	1,27697	1,39054	1,61667	0,278499	0,224355	0,27688	0,0617981	0,108068	-0,205432	0,249612	0,549541	0,284996	0,2287
Ssa#CL287Contig1	MHC antigen presentation	minor histocompatibility antigen HA-1 [Homo sapiens]	0,512928	0,714377	0,625651	0,663925	-0,0850311	0,697127	0,918654	1,08915	-0,401936	-0,0717791	0,187406	-1,01978	-0,273332	0,167928	2,12553	1,17506	0,733388	0,994559	0,05584	0,5063	0,192012	0,412877	-0,249584	-0,558674	-0,0511814	0,390532	-0,14996	0,169754
Ssa#CL300Contig1	MHC antigen presentation	PSMB9b-like protein [Salmo salar]	0,540932	1,11499	0,66669	0,755888	0,677324	1,18384	0,370437	1,72401	0,649284	0,914916	0,445487	0,699415	0,537836	0,681555	1,62406	0,927359	1,67563	1,32141	0,410364	0,14824	0,0342528	0,359548	0,412227	0,373616	0,455677	0,334786	0,142448	0,38018
Ssa#CL57Contig1	MHC antigen presentation	beta-2 microglobulin [Salmo salar]	1,19901	1,21467	1,41093	1,14911	1,25899	1,72532	1,25873	1,1274	0,943583	1,13685	0,376686	0,585441	0,637296	0,840165	1,90059	1,12084	0,936447	1,33954	0,824271	0,321682	0,790349	1,47495	0,142185	0,18629	0,452281	0,395754	0,689184	0,632143
Ssa#DW006091	MHC antigen presentation	AF504024_1 MHC class I [Salmo salar] MHC class I [Salmo salar]	1,93621	1,89024	2,39188	1,50163	1,28611	2,12596	0,49289	0,425041	1,83634	0,747481	0,484764	0,937358	0,997518	1,07002	2,91385	2,68308	0,471364	1,01724	1,33135	2,09568	1,03902	0,52752	1,03982	1,81159	0,395951	1,47843	0,792522	2,33284
Ssa#GRASP146147381	MHC antigen presentation	Proteasome subunit beta type-9 precursor [Salmo salar]	0,864041	1,39903	1,16699	0,769831	0,525285	0,962835	0,397003	0,994416	1,01434	0,710943	0,813085	1,54833	0,515435	0,678093	1,51323	1,16991	1,18342	1,05185	0,493606	0,37931	0,513761	0,581735	0,40165	0,662673	0,907995	1,09016	0,441395	0,517509
Ssa#GRASP209150825	MHC antigen presentation	Beta-2-microglobulin precursor [Salmo salar]	1,3307	1,72268	1,6553	1,44756	0,942913	1,50194	0,842017	1,14704	1,40934	1,09894	0,334379	0,580906	0,997797	1,28423	1,8613	1,37448	1,38075	1,32765	0,611127	0,920482	0,59553	0,580824	0,230139	0,898759	0,610264	0,69799	0,682586	0,903054
Ssa#GRASP209156053	MHC antigen presentation	Tapasin-related protein [Salmo salar]	0,996783	1,08927	1,08587	1,00331	0,755064	1,34212	0,463166	0,664168	0,347035	0,995503	1,23311	1,89889	0,873545	1,00934	1,23855	1,17995	1,6097	1,1118	0,460068	0,248759	0,431983	0,290314	0,210029	0,172898	0,856563	1,35049	0,208283	0,390261
Ssa#GRASP209731377	MHC antigen presentation	Proteasome subunit beta type-7 precursor [Salmo salar]	0,429957	0,778413	0,814248	0,601821	-0,0576614	0,693522	0,507525	0,609502	0,696519	0,521932	0,628132	0,859089	1,08712	0,567703	1,11771	0,739507	1,25617	1,20483	0,251895	0,0502584	0,48322	0,769546	-0,15155	0,526569	0,482198	0,463541	0,171528	0,357283
Ssa#GRASP209736983	MHC antigen presentation	H-2 class II histocompatibility antigen gamma chain [Salmo salar]	0,113889	0,981243	0,640433	0,0674174	-0,0413359	0,398769	0,0134907	0,361602	-0,314308	0,654605	0,603567	0,443814	-0,261354	-0,23149	1,28442	0,397877	0,797809	0,75759	0,235123	0,118358	0,137154	0,286006	0,156084	0,0219542	0,55261	0,782895	0,0231835	0,271708
Ssa#GRASP209737129	MHC antigen presentation	Proteasome subunit alpha type-7 [Salmo salar]	0,225602	0,777531	0,491293	0,36801	0,603481	0,93597	0,56706	0,704361	0,533529	0,309316	0,406255	0,792058	0,609175	0,623549	1,0557	0,646372	1,18051	0,871559	0,369233	0,014467	0,0315022	0,25241	-0,0503592	0,116509	-0,0596538	0,0561852	0,146883	0,177138
Ssa#GRASP209737593	MHC antigen presentation	Cathepsin S precursor [Salmo salar]	0,576076	1,08869	0,78969	0,613219	-0,0407119	0,430109	0,473512	0,72606	-0,0769627	0,216214	0,31076	-0,988132	0,0550585	0,13689	2,0831	0,980515	0,789156	0,855484	0,0458212	-0,0136097	0,318708	0,428704	0,58729	-0,168373	0,607772	0,581263	0,100347	0,0652415
Ssa#GRASP209738291	MHC antigen presentation	Proteasome subunit alpha type-6 [Salmo salar]	0,423905	0,788021	0,705897	0,335074	0,352251	0,688556	0,138979	0,661812	0,232286	0,548255	0,541549	0,853105	0,368889	0,58167	1,40959	0,776691	1,06958	0,887643	0,0427724	0,129664	0,246897	0,45019	0,102308	-0,0330044	0,359596	0,706237	0,0819113	0,246009
Ssa#GRASP209738657	MHC antigen presentation	HLA class II histocompatibility antigen gamma chain [Salmo salar]	1,1587	1,24164	1,52312	1,35467	0,974099	1,05739	0,627352	0,928001	-0,477888	-0,0069597	0,236716	-0,364119	0,078743	0,355742	1,82751	1,01019	1,26889	1,12879	0,205022	0,164485	0,485636	0,339648	-0,316779	-0,677904	0,490198	0,900032	0,201207	0,302008
Ssa#GRASP221220497	MHC antigen presentation	Beta-2-microglobulin precursor [Salmo salar]	1,30062	1,73635	1,65774	1,43596	1,22023	1,71611	1,00896	1,21667	1,54053	1,23207	0,527979	0,728712	1,25788	1,47148	2,0393	1,50973	1,51744	1,54783	0,855929	1,03162	0,73191	0,688168	0,299469	0,999142	0,705922	0,758675	0,735264	1,0112
Ssa#GRASP223672662	MHC antigen presentation	Proteasome subunit beta type-8 precursor [Salmo salar]	1,82134	2,93192	2,05395	1,59128	1,29421	2,37523	1,94059	2,62153	1,92375	1,73897	3,21755	3,98021	1,31802	1,95818	2,49339	1,97146	2,05112	1,97586	0,694737	0,987538	0,886192	2,14968	0,225682	1,3053	1,90114	3,02169	0,241489	1,16632
Ssa#GRASP223672986	MHC antigen presentation	HLA class II histocompatibility antigen, DP alpha chain precursor [Salmo salar]	-0,0512279	0,0549845		1,09789	-0,0719073	0,756523	0,0985722		-1,56909	-1,06824	0,172186		0,256346	-0,0162276	2,09353	1,87607	0,578226	2,36976	1,02727	-0,0353649	1,47053	-0,272389	0,718765	0,351584	0,532025	0,834144	0,707141	0,506477
Ssa#KSS4965	MHC antigen presentation	proteasome beta 8 subunit E2	0,946083	1,11257	1,09251	0,938567	0,9529	1,20333	0,334688	0,715545	0,702843	0,901856	0,148938	0,143553	0,735511	0,678312	1,84905	1,09122	1,447	1,46541	0,396537	0,027821	0,362631	0,393025	0,0794491	0,0329714	0,182502	0,237855	0,274658	0,155119
Ssa#S29966060	MHC antigen presentation	AF504025_1 MHC class I [Salmo salar] MHC class I [Salmo salar]	1,12656	1,11798	1,83548	1,2821	0,852049	1,37212			1,59122	0,53635	0,0864319	0,542579	0,923599	1,04417	1,14377	1,49069	0,0892553	0,368835	0,850976	2,063		0,765763	0,837314	2,07703	0,474124	1,77884	0,900846	2,24656
Ssa#S29966061	MHC antigen presentation	MHC class I antigen [Salmo salar]	1,54124	1,7707	2,02294	1,82197	1,36801	1,84083	1,16217	1,7127	0,962805	0,8602	0,161692	0,0699688	1,03884	1,11547	2,00724	1,56964	1,27957	1,38549	0,568423	0,25821	1,42794	0,968872	0,0439777	-0,0402822	0,245486	-0,196216	0,362827	0,223113
Ssa#S29966062	MHC antigen presentation	MHC class I antigen [Salmo salar]	1,4729	1,64821	1,77864	1,66797	1,1378	1,60133	0,849499	1,63259	0,774987	0,766738	-0,0063377	-0,0964943	0,865765	0,985132	1,57145	1,23386	1,11563	1,09856	0,315486	0,0270818	1,41519	0,668962	-0,068472	-0,187862	0,19262	-0,201623	0,200771	0,122791
Ssa#S30241035	MHC antigen presentation	AF504013_1 MHC class I [Salmo salar] MHC class I [Salmo salar]	3,24825	2,06089	3,35554	1,39855	2,57141	4,15467	0,414878	1,49855	-0,572517	0,490232	1,7358	3,04416	2,63914	3,64577	-0,3686	-0,991264	0,175993	1,92597	-1,13648			-0,158579	-1,96179	-3,32983	-0,448643	-4,5601	-0,533284	-4,01726
Ssa#S30290637	MHC antigen presentation	AF115537_1 TAP2 protein [Oncorhynchus mykiss]	0,64115	0,206816	0,541185	0,488899	-0,0778896	0,383032	-0,324603	-0,248357	-0,00260186	-0,116191	0,128889	0,324799	-0,0792765	0,408844	0,447787	0,517561	0,171135	0,469052	0,446905	-0,166656	-0,0788868	0,420787	-0,29656	-0,360907	0,0577326	0,231644	-0,010776	0,283127
Ssa#S32005571	MHC antigen presentation	PSMB10 [Salmo salar]	0,753048	1,07837	0,856481	0,748201	0,790962	1,39241	0,316191	0,71546	1,1851	0,881694	0,583061	0,743813	0,722117	0,922618	1,63906	1,19531	1,09281	0,841846	0,28348	0,0884564	0,626874	0,991822	0,1234	0,509885	0,199277	0,0757189	0,274489	0,556056
Ssa#S35475375	MHC antigen presentation	MHC class I antigen [Oncorhynchus mykiss]	-0,00199165	0,679454	0,497382	0,710746	-0,0118202	-0,152097	-0,414866	-0,305039	0,380284	0,601353	-0,191643	0,7183	0,00466934	-0,556596	0,750472	0,650058	-0,474402	-0,219277	-0,0663467	-0,0087763	-0,153745	-0,405316	-0,333781	-0,613693	0,159828	0,153877	-0,0455067	-0,288596
Ssa#S35668662	MHC antigen presentation	MHC class I antigen [Salmo salar]	1,54482	1,57746	1,56934	1,6819	0,78556	1,31529	0,412669	1,19525	0,87818	0,621743	-0,141668	-0,15863	0,566477	0,524129	1,14984	1,02379	0,546545	1,44637	0,311542	0,284988	1,26669	0,985216	-0,208582	0,594021	0,0873753	0,17752	0,43453	0,535014
Ssa#S43839106	MHC antigen presentation	TAP2b [Salmo salar]	0,561545	1,01432	1,38148	1,29976	1,61727	2,67761			0,675418	1,06792			1,55748	1,94313	1,50819	0,9604	1,10144	0,482462	0,481527	0,119942			0,300628	0,123579		0,275927	0,215365	0,364468
Ssa#STIR18066	MHC antigen presentation	BOLA class I histocompatibility antigen, alpha chain BL3-7 precursor [Salmo salar]	1,25315	1,02499	0,247701	0,744985	0,981593	2,89055			0,811762	-0,657615	0,544879	1,58885	1,32518	2,24553	0,88832	0,315	0,539496	1,47861	0,830378	0,3248	0,169473		0,712618	0,0463936	0,22296	0,109352	1,00354	0,617183
Ssa#STIR39880	MHC antigen presentation	Proteasome subunit alpha type-7 [Salmo salar]	0,263165	0,341831	0,348217	0,215931	0,332324	0,381664	-0,172854	-0,0968382	-0,0744428	0,661406	0,0806948	-0,0578474	0,425539	1,27046	1,22828	0,847893	1,53287	0,942944	0,663154	0,480472	0,397525	0,25935	0,558383	0,415463	0,505715	0,318282	0,561405	0,537352
Ssa#TC108548	MHC antigen presentation	MHC class I antigen [Salmo salar]	1,13271	1,11004	0,339004	0,585739	0,532217	2,22337	-0,399707	0,72262	0,525673	-0,760505	0,13545	0,637845	0,771761	1,71379	0,726339	0,203898	-0,267012	1,15465	0,204215	0,238172			0,218486	-0,0252958	-0,215435	-0,401558	0,838409	0,415304
Ssa#TC93758	MHC antigen presentation	BOLA class I histocompatibility antigen, alpha chain BL3-7 precursor [Salmo salar]	-0,924381	-0,0433702	1,54171	1,63252	0,135191	-0,862699	0,206701	0,0497892	1,10639	1,41454	-0,279666	-0,649264	0,0608186	-1,26417	0,717326	0,995598	0,356703	0,358349	0,448121	0,444579	0,303664	0,327842	0,323548	0,785966	0,272263	0,497488	0,479105	0,706645
Omy#CA368982	T-cell response	T-cell immunoglobulin and mucin domain-containing protein 4 precursor [Salmo salar]	0,616206	-0,282741	-0,318006	-0,633659	0,878656	0,826149	0,309945	-0,262657	0,607339	1,28788	0,517874	0,47269	0,890252	1,98363	2,345	0,258437	0,59776	0,609368	0,321482	0,21677	0,418448	0,14927	0,296894	0,70752	-0,197246	-0,271947	0,217126	0,322433
Omy#NP565024	T-cell response	T-cell receptor beta chain [Oncorhynchus mykiss]	-0,309241	-0,221179	0,220207	-0,146087	-0,00541121	0,589018	0,135044		-0,261129	-0,0249865	0,0469366	-0,00955693	-0,190938	-0,375093	1,80273	0,593062	0,74685	0,91142	0,651999	-0,532878		0,0051049	0,0449399	-0,28042	0,0212989	-0,205688	0,188034	0,10621
Ssa#CA058998	T-cell response	FYN-binding protein [Salmo salar]	0,680121	0,00801054	0,255525	-0,483226	0,675588	0,70025	0,543099	0,61694	0,507189	-0,338586	0,133093	0,38315	-0,0343299	-0,0585284	0,68653	0,795683	0,99144	0,57376	0,478378	-0,245994	-0,144127		1,0932	0,628537	0,406273	0,4701	0,103489	0,544797
Ssa#EG935328	T-cell response	mitogen-activated protein kinase kinase kinase kinase 5 [Homo sapiens]	-0,668787	0,327935	-0,0659412	0,959586	-0,0408073	0,213049	0,690322	-0,33496	-0,54561	0,114892	-0,337418	-0,681094	-0,0617903	0,0962652	1,68939	0,528915	0,802258	0,43307	0,339166	0,214172	-0,125021	-0,168096	-0,277832	-0,471452	0,089486	0,57261	0,270075	0,413435
Ssa#GRASP209152621	T-cell response	Proto-oncogene tyrosine-protein kinase LCK [Salmo salar]	0,0863044	0,483708	0,042553	0,26412	0,447042	0,995323	-0,0865082		0,0733692	0,347767	-0,0455066		-0,0211505	-0,0421828	2,08768	1,14645	1,21807	1,21842	0,490718	-0,634479			1,20209	0,458487	0,222432		0,0351336	0,0166227
Ssa#GRASP209152907	T-cell response	T-cell activation Rho GTPase-activating protein [Salmo salar]	-0,0194777		0,271105	0,0244429	-0,406802	0,344056	0,514181	0,284849	0,330565	0,172334	-0,392575	-0,62759	-0,551647	-0,348299	1,46246	0,353393	0,855522	1,69167	0,0769387	-0,329774	-0,117396	0,247785	-0,298141	-0,0878475	0,161638	0,618882	-0,0790855	0,134692
Ssa#GRASP209153957	T-cell response	AF321110_1 src-family tyrosine kinase SCK [Salmo salar] Src-family tyrosine kinase SCK [Salmo salar]	0,382879	0,833874	0,492535	0,371355	0,875726	1,07187	0,507517	0,88499	0,806893	0,831236	0,624597	-1,13225	0,74632	0,633222	2,56723	1,10021	1,43257	1,66502	0,104903	-0,170228	0,494944	0,438444	0,875309	-0,122376	0,659939	0,63092	0,288221	0,219444
Ssa#GRASP209154289	T-cell response	FYN-binding protein [Salmo salar]	-0,041777	0,703027	0,21464	-0,0705113	0,297668	0,588803	0,0728364	0,0780302	-0,0942012	0,0740654	0,436792	-1,05111	0,391624	0,0724449	1,08726	0,317608	0,258694	0,523363	-0,205538	-0,262811	-0,413377	-0,153303	0,760497	0,0697494	0,976042	0,73454	-0,114189	-0,149641
Ssa#GRASP209154663	T-cell response	SRC-like-adapter [Salmo salar]	0,20119	0,657989	0,3378	0,279559	0,123188	0,312409	0,433229	0,307028	0,185414	0,0076968	0,32246	0,241616	0,178813	0,204597	0,676925	0,30644	1,13186	0,821152	0,417875	-0,00559845	0,47772	0,215177	1,51414	0,764247	1,06816	1,0483	0,150833	0,124288
Ssa#GRASP209154863	T-cell response	SH3 protein expressed in lymphocytes [Salmo salar]	0,0936005	0,726458	0,166163	-0,293472	0,428298	1,00711			-0,130077	0,0536687	0,773782	-0,296273	0,372718	0,235848	2,63554	1,19407	1,33589	1,73554	0,0818667	-0,466612	0,335764	-0,195085	0,696766	-0,13408	0,783396	0,418363	-0,196027	0,0307734
Ssa#GRASP209154987	T-cell response	CD28 T-cell-specific surface glycoprotein	0,75724	1,35675	0,0292156	0,591133	-0,182045	0,45579	-0,167925	0,340652	0,0542666	0,20489	0,147337	-0,112157	-0,132721	0,0870108	3,15964	1,65944	1,29907	1,87978	-0,313172	-0,750926	0,0291286	0,44347	1,12166	0,557631	0,326347	-0,0778818	0,00986157	0,0331697
Ssa#GRASP209155093	T-cell response	Fermitin family homolog 3 [Salmo salar]	0,500765	0,682555	0,625562	0,51475	0,0306264	0,316333	0,142708	-0,161629	-0,283716	0,0279771	-0,153804	-1,05835	-0,205244	0,0530557	2,39059	0,89095	0,796672	0,952932	0,00785618	-0,418101	0,234004	0,0505646	0,11626	-0,480664	0,635963	0,49686	0,01257	0,0237791
Ssa#GRASP209155243	T-cell response	Perforin-1 precursor [Salmo salar]	0,499903	0,330594	0,782952	0,843304	0,575487	0,422597	0,550782	0,290794	0,639468	0,937122	0,237671	0,49451	0,40433	-0,40697	0,491561	0,663166	0,659607	-0,157128	0,413037	-0,417487	0,311839	0,234529	0,546962	0,0299381	0,445812	0,0545415	0,347507	-0,246179
Ssa#GRASP209155797	T-cell response	Regulator of G-protein signaling 14 [Salmo salar]	0,21295	0,0904915	-0,0751638	-0,241962	0,428145	0,552533	0,0226197	-0,109866	0,243284	0,131241	0,215346	-0,639641	0,211416	0,0771875	1,68103	1,04085	1,29711	1,10918	0,323401	-0,288653		0,778014	0,667026	-0,0402757	1,00654	0,521793	0,334478	0,15185
Ssa#GRASP209155997	T-cell response	Hematopoietic lineage cell-specific protein [Salmo salar]	0,242497	0,533957	0,154997	0,205451	0,359824	0,753641	0,113536	0,647538	-0,0622437	-0,028371	0,0794978	-1,01063	0,117251	0,305655	2,15208	0,766139	1,07699	1,19496	0,147645	-0,0486559	-0,00214476	0,172192	0,239324	-0,226603	0,0932754	0,492426	0,0361828	0,0996079
Ssa#GRASP209730301	T-cell response	Leukocyte surface antigen CD53 [Salmo salar]	-0,0176105	0,864545	0,329038	-0,0358733	0,103391	0,549459	0,723808	0,82584	-0,315811	-0,0577851	-0,305474	-1,76481	0,0934636	0,0363805	2,00126	0,95476	1,02645	1,17791	0,0835545	-0,16876	0,165839	0,624346	0,170235	-0,442579	0,340799	0,638793	0,0207885	0,174852
Ssa#GRASP209731465	T-cell response	Bridging integrator 2 [Salmo salar]	0,780665	1,04728	0,804083	0,957773	0,526228	1,0868	0,267234	0,212507	0,0932824	0,881894	-0,0315917		0,699361	0,649248	2,40588	0,764157	0,798622	1,16712	0,0851347	-0,121424	0,0671553	-0,311273	1,14964	0,697467	0,0293506	0,206055	0,0202416	0,204561
Ssa#GRASP209731647	T-cell response	SH2 domain-containing protein 1A [Salmo salar]	0,747069	0,116271	0,527807	0,532154	0,785839	1,49577	0,201007	0,142868	0,333972	0,383862		0,317761	0,506808	0,487823	4,15688	1,82438	2,67485	2,43574	0,498013	-0,507839			1,27166	0,445362	0,394525	0,157387	0,313507	0,227683
Ssa#GRASP209731817	T-cell response	Leukocyte antigen CD37 [Salmo salar]	-0,358633	-0,0894592	-0,432662	0,168152	0,97652	1,98135	0,360149		-0,274985	0,150303	-0,0540717	-1,0212	0,0164474	0,447563	1,17637	0,753361	1,0878	0,830062	0,326565	-0,283041	-0,316048	0,709962	-0,0975443	-0,654372	0,0678165	0,451686	0,368342	0,467945
Ssa#GRASP209732183	T-cell response	T-cell immunoglobulin and mucin domain-containing protein 4 precursor [Salmo salar]	0,863113	0,999255	1,21733	0,828716	0,0529326	0,584485	0,999648	1,0989	-0,417025	0,14515	0,374593	-0,566133	0,222107	0,25327	1,69514	0,911242	1,42766	1,90958	0,681573	0,277341	0,633185	0,421379	0,29507	-0,0744984	0,327052	0,393375	0,634744	0,59307
Ssa#GRASP209732381	T-cell response	CD3 T-cell surface glycoprotein zeta chain precursor	0,442232	0,667987	0,510186	0,43222	0,327582	0,614069	0,536538	0,236311	0,20372	0,400181	0,352674	0,0979618	0,320528	0,299693	2,1842	0,84994	1,42722	1,56688	0,277345	-0,0853907	0,0473788	0,215795	0,927631	0,225665	0,256859	0,119932	0,110256	0,1614
Ssa#GRASP209734353	T-cell response	Rho-related GTP-binding protein RhoF precursor [Salmo salar]	0,588175	0,487444	0,291203	0,494838	0,301299	0,721028	0,339574	0,171481	-0,0686545	0,269914	0,428752	-0,656029	0,208698	0,0301777	2,23548	0,800245	1,31075	1,14182	0,267276	-0,463819	-0,407842	-0,355867	-0,137607	-0,551844	0,0447926	0,255846	0,13759	-0,0146728
Ssa#GRASP209734583	T-cell response	Caspase-14 precursor [Salmo salar]	1,2235	1,20994	1,24739	1,77738	1,14609	2,14441		0,178726	0,846485	0,561363	0,43572	-0,134137	0,927917	1,17515	2,79016	1,73796	1,33835	1,53701	1,53775	0,560693	0,480119		1,24317	1,52566	0,416153	0,704991	1,55081	1,165
Ssa#GRASP209735359	T-cell response	CD265 Tumor necrosis factor receptor superfamily member 5 precursor	0,607125	0,793948	0,620851	0,407928	0,403215	1,34317	0,0319349	0,284124	0,13001	0,720341	0,222887	-0,377721	0,295247	0,604247	1,83655	0,991669	1,00421	0,648602	0,24361	0,083812	-0,297754	0,0820721	-1,37307	-1,06859	-0,145761	0,380158	-0,0948491	0,191457
Ssa#GRASP209735947	T-cell response	Rho-related GTP-binding protein RhoG precursor [Salmo salar]	0,297828	0,587863	-0,0424841	-0,0878107	0,121161	0,384101	-0,0805455	0,403647	-0,23136	-0,0245004	0,0750002	-0,33477	0,224069	0,0506439	2,32103	0,800408	0,599331	1,03395	0,0284404	-0,265983			0,572324	-0,0463362	0,440416	0,286176	0,216541	0,0593562
Ssa#GRASP209736251	T-cell response	T-cell receptor beta chain T17T-22 precursor [Salmo salar]	0,0901531	1,84625	0,835784	0,363549	1,27788	2,02152	0,868884	1,32914	0,55681	1,06141	0,637622	-0,521143	0,496135	0,621661	2,17157	0,459433	0,704391	1,07354	0,564402	-0,234599	-0,0888025	1,08529	0,128992	-0,408273	0,227543	0,79682	0,136546	0,54182
Ssa#GRASP209736355	T-cell response	Programmed cell death 1 ligand 1 precursor [Salmo salar] CD274	0,338048	1,71207	0,897296	0,507038	0,414892	0,646438	0,310004	-0,457862	0,581173	1,13366	0,546435	-0,0791512	0,761628	0,878366	2,94609	1,29678	2,21116	1,9865	0,142053	-0,0406716	-0,57757	0,584772	1,25983	0,117275	0,180538	0,160931	0,116142	0,190769
Ssa#GRASP209736579	T-cell response	Tumor necrosis factor receptor superfamily member 11B precursor [Salmo salar]	0,666838	2,17049	1,73097	1,77021	-1,12287	-0,384943	-0,446599	0,716137	0,630557	1,60283			-1,21938	-0,676848	3,81585	2,30446	2,90703	2,73311	-1,52968	-1,64704	0,0553994	0,105944	0,482876	0,0584386	0,205253		-1,94393	-1,50072
Ssa#GRASP221219421	T-cell response	FAM49A [Salmo salar]	0,182781	0,840892	0,731776	0,654482	0,259062	0,687907	-0,338772	0,167047	-0,0632893	0,124801	0,237866	-1,36248	0,110311	-0,0360428	1,52643	1,0242	0,660834	-0,0310359	0,127837	-0,470548	-0,180038	0,353855	0,0567432	-0,289327	0,280376	0,534557	0,0370991	0,119478
Ssa#GRASP221219609	T-cell response	CD4 T-cell surface glycoprotein	0,183476	1,19621	0,692612	0,343475	0,339272	1,13506	0,336057	-0,505632	0,23468	0,858557	0,13276		0,467546	0,869072	1,09422	1,31956	0,772327	1,03089	0,063549	-0,095061	-0,677695	0,668467	1,0455	0,231483		0,43809	-0,131764	-0,0893366
Ssa#GRASP221221453	T-cell response	Differentially expressed in FDCP 6 [Salmo salar]	-0,673924	0,0915835	0,281532	0,458957	0,0172222	0,790381	-0,201008	0,182386	-0,0414858	0,231799			-0,296703	-0,363331	2,38544	0,498517	1,40413	1,21712	0,185396	-0,913842	0,0820785		1,03731	0,474895	-0,0911141		-0,00769083	-0,180954
Ssa#GRASP221221893	T-cell response	MARCKS-related protein [Salmo salar]	0,0737004	0,689065	0,368124	0,224107	-0,871094	-0,460094	0,330642	0,0127378	-1,11185	-1,96252	-0,413506	-0,0891171	-1,01699	-0,889507	1,87387	0,766399	1,49071	0,771777	0,281727	-0,344748	0,584849	0,336735	0,0563149	-0,158795	0,684649	0,679548	0,272725	0,0862578
Ssa#GRASP221222173	T-cell response	Cofilin-2 [Salmo salar]	0,133008	0,571709	0,285598	0,0539284	0,403332	0,431047	0,943384	0,401501	-0,168076	0,241659	-0,103538	-0,617679	0,263554	0,52641	0,988346	0,621696	0,730605	0,500355	0,647656	0,660232	0,035046	-0,188833	0,481042	0,252487	0,532506	0,869845	0,374469	0,543826
Ssa#GRASP221222349	T-cell response	Plastin-2 [Salmo salar]	0,138422	0,532966	0,261022	-0,0135892	0,129727	0,831384	0,0991032	0,678006	-0,13836	-0,202873	0,0288634	-1,30654	-0,00136744	0,171434	2,03972	1,172	1,05364	1,0134	0,140411	-0,0507361	0,0900276	0,0865274	0,437425	-0,304722	0,280833	0,395922	-0,17012	-0,00999222
Ssa#GRASP223647431	T-cell response	Wiskott-Aldrich syndrome protein homolog [Salmo salar]	0,263821	0,523817	0,361017	0,385888	0,426302	0,732234	0,529926	0,470841	-0,106521	0,447139	0,314919	-1,2492	0,216564	0,145952	2,12274	0,889903	1,04543	0,898486	0,202203	-0,155473	0,302211	0,0825063	-0,154837	-0,51468	0,278731	0,510965	0,102494	0,164095
Ssa#GRASP223647561	T-cell response	Rho GTPase-activating protein 15 [Salmo salar]	0,0428321	0,337478	0,0673968	-0,285458	0,3357	0,94559			-0,250129	-0,152235	0,142055	-0,059848	0,113957	0,137395	1,3132	0,181122	1,14198	1,12291	0,445118	-0,109038	0,258916	0,230549	0,516419	-0,154915	0,612081	0,551532	0,190731	0,148609
Ssa#GRASP223647639	T-cell response	Coronin-1A [Salmo salar]	0,28616	0,734466	0,518341	0,434023	-0,202989	0,180016	-0,237784	0,256484	-0,375644	0,0641538	-0,271328	-1,78632	-0,237858	-0,110333	2,11566	0,927258	1,3177	1,298	0,11195	-0,0599021	0,0894768	0,126832	0,56625	-0,0749366	0,430326	0,383773	-0,0406875	-0,00908198
Ssa#GRASP223647877	T-cell response	Nuclear factor NF-kappa-B p100 subunit [Salmo salar]	0,446679	0,733763	0,253984	0,0929613	0,626912	1,20997	0,0308103	0,421708	0,453482	0,905275	0,920527	0,832445	0,394203	0,201287	1,08955	0,319932	0,586653	1,07447	0,289912	0,165071	0,0113946	0,270964	0,136092	-0,115854	0,382824	0,653132	0,0690536	0,501136
Ssa#GRASP223647955	T-cell response	Ras GTPase-activating protein nGAP [Salmo salar]	0,325004	0,432346	0,408994	0,329943	-0,0296966	0,612561	0,193021	0,387895	-0,6096	-0,432983	-0,121047	0,413226	0,052342	-0,00232155	2,36492	1,01558	1,31219	1,22826	0,0404542	-0,173436	0,0576784	-0,0358805	0,127075	-0,394114	0,060221	0,0222886	-0,0853891	0,0112696
Ssa#GRASP223648331	T-cell response	Signal transducer and activator of transcription 4 [Salmo salar]	0,969586	0,884247	0,88902	0,608704	0,373626	0,880778	0,312046	0,490371	-0,468835	0,163229	0,580736	-0,299794	0,125415	0,337911	2,30318	1,09125	1,97202	1,99554	0,335561	-0,0818985	0,0921782	-0,17025	-0,059356	-0,534331	0,92277	0,987615	0,251263	0,400237
Ssa#GRASP223648339	T-cell response	Tyrosine-protein kinase SYK [Salmo salar]	0,101411	0,469751	0,463875	0,377529	0,35496	0,741811	0,494691	0,279533	0,453688	0,585897	0,343802	0,0366752	0,262581	0,304941	1,77734	1,08216	0,582134	0,0920435	-0,126699	-0,357154	0,0382881	-0,248331	-0,361907	-0,49494	-0,117799	0,023308	-0,0912127	0,106772
Ssa#GRASP223648743	T-cell response	Cytohesin-2 [Salmo salar]	0,106708	0,888806	0,280574	0,264967	0,150764	0,543515	0,283518	0,211049	-0,0533222	0,172339	-0,0304636	-0,661388	0,112489	0,118906	1,90232	0,626114	0,297334	0,755832	-0,103954	-0,563187	0,0342763	0,382802	0,216273	-0,229292	0,138007	0,213337	0,0702982	-0,107316
Ssa#GRASP223649427	T-cell response	Lymphocyte cytosolic protein 2 [Salmo salar]	0,234983	0,631998	0,669739	0,738541	0,933713	1,57059			-0,127932	0,287592	0,227888		0,586531	0,73908	2,13951	0,15248	1,05568	1,31247	1,08466	0,131986	0,0268093	0,0957912	0,327209	0,094155	0,485536	0,449727	0,644109	0,478934
Ssa#KSS1563	T-cell response	caldesmon 1 isoform 4 [Homo sapiens]	0,0526683	0,466512	0,386682	0,530602	0,186027	0,918306	0,0416354	0,541822	0,038261	0,151229	0,221522	-1,07707	0,417367	0,44433	1,86861	1,08873	0,73386	1,16732	-0,042379	-0,371429	0,137281	0,169176	0,367527	-0,236464	0,472975	0,585891	0,197177	0,257368
Ssa#KSS4039	T-cell response	LGN-like [Oncorhynchus mykiss]	0,387688	0,584675	0,240781	0,607402	0,32478	0,883043	0,245977	0,409438	-0,0495998	0,0280786	0,251248	-1,24399	0,257116	0,306021	1,84004	0,779804	1,27703	1,43674	0,74869	0,278296	0,126948	0,22429	0,621433	0,0501033	0,715488	0,638344	0,505688	0,527585
Ssa#KSS4174	T-cell response	Beta-crystallin A1-2 [Salmo salar]	0,0787222	-0,409176	0,0225919	0,0363777	0,968187	2,01612		0,341441	0,204937	0,578665	0,407175	-0,436834	0,235717	0,543187	2,63119	0,958185	0,910676	0,453416	0,358262	-0,937192		0,0909437	-0,11399	-0,575491	0,137244	0,168337	0,150656	0,170317
Ssa#KSSb2272	T-cell response	CD209 antigen-like protein A [Salmo salar]	0,616746	1,05949	0,714711	-0,249675	0,328246	0,602586	0,334827	0,66251	0,121977	0,867263	0,529194	0,564905	0,23312	0,0264791	1,64102	0,228976	0,827244	0,78932	0,437333	0,0010482	0,799788	-0,2394	0,982919	0,209971	-0,619504	-0,363666	0,14086	0,120497
Ssa#S18887515	T-cell response	chemokine (C-C motif) receptor 7 precursor [Homo sapiens]	0,236676	0,758273	-0,196942	0,287676	0,525532	1,07945	0,102549	0,00733673	-0,234833	-0,192056	0,403249	-0,200108	0,0771024	0,00908197	3,84295	1,47969	2,27671	1,3636	0,238186	-1,19558		0,371016	-0,0667751	-0,698325	0,0603396	-0,358265	-0,106254	-0,458503
Ssa#S18889540	T-cell response	similar to granzyme [Danio rerio]	0,272117	-0,534999	0,0532643	0,19	0,194808	1,01421			0,240076	0,236868			0,175521	0,124405	2,42913	0,653327	1,16542	1,47131	0,548956	-0,448732	0,0424777		0,660307	0,398789	0,0762078	-0,115246	0,25546	0,340154
Ssa#S22497299	T-cell response	interferon, gamma [Salmo salar]	0,236686	0,329754	1,45193	0,0127145	1,25232	2,69362	0,0635592	0,259775					1,16103	1,5737	2,62881	1,14642	1,60256	0,853338	0,454088	0,601058	0,157173						0,538444	0,594586
Ssa#S22938352	T-cell response	CD8 beta [Salmo salar]	-0,254906	0,633586	-0,318703	-0,778032	0,800305	0,56702	0,611211	0,0959278	0,00629547	0,469293	-0,282457		0,367332	-0,3734	3,93406	2,67231	3,96049	4,57508	0,556566	-0,647558	0,423332	0,00934006	1,35308	0,825993	0,203099	-0,206858	0,201514	0,435474
Ssa#S30240289	T-cell response	NOD3 protein [Homo sapiens]	0,273019	0,325535	0,772054	0,300006	0,236382	-0,0705852	0,909814	0,209335	0,533931	0,821119	-0,147773	-0,577174	-0,108228	-0,230398	0,973654	0,456306	0,839411	0,260825	0,257942	-0,0711035	0,739423	0,0979434	0,0400223	-0,0924377	-0,00167888	-0,125598	0,0174225	-0,0932442
Ssa#S30290522	T-cell response	T-cell activation Rho GTPase-activating protein [Oncorhynchus mykiss]	0,433018	0,877946	0,954224	0,830325	-0,178079	0,200007	0,215101	-0,135658	0,215744	0,620424	-0,459918	-0,682343	-0,432109	-0,199919	1,42926	0,267704	0,88891	1,18707	0,544616	0,122566	0,645596	-0,381997	0,0618871	0,143594	0,214956	0,595725	0,216886	0,438814
Ssa#S31974277	T-cell response	CD166 antigen homolog precursor [Salmo salar]	-0,0331891	1,15419	1,72316	-0,473589	-1,02676	-2,09615	-0,685315	-0,65032			-0,0520142			-0,109656	0,280481	0,299405	-0,34598	-0,204399	-0,167161	1,26932	-0,56596	-0,23043					0,0259923	-0,0439845
Ssa#S31979655	T-cell response	Tyrosine-protein kinase SYK [Salmo salar]	0,0428342	0,0434984	0,327564	0,411852	0,0429294	0,603165	0,235183		-0,2719	0,0523383		-0,0447833	-0,28424	-0,39358	2,75973	1,00685	1,33615	1,44598	0,403249	-0,507596			1,13277	0,512769	0,347712		-0,309575	0,163065
Ssa#S31984657	T-cell response	CD40	0,643441	1,06006	0,959192	0,789981	0,35426	0,854492	3,14803	0,486447	0,344122	0,15687	0,0601101	0,819027	0,355926	0,647825	0,538896	0,016361	0,202977	0,613736	0,359259	0,537094	0,325462	-0,189046	-0,145037	-0,417213	-0,00657084	0,315553	0,037054	0,445403
Ssa#S35472201	T-cell response	guanylate-binding protein [Oncorhynchus mykiss]	2,11237	1,38439	0,142223	0,724821	1,01885	2,2351	0,382374	0,109607	0,00790409	-0,141873	0,317931	0,275709	0,473898	1,45752	3,34516	2,08764	2,27937	1,81724	0,329387	0,0477698	0,017307	1,26396	-0,0516434	-0,374257	0,165381	0,109342	0,302042	0,493468
Ssa#S35530323	T-cell response	dedicator of cytokinesis 2 [Homo sapiens]	0,07827	0,417712	0,222254	0,478988	-0,162348	0,406958	-0,17741	0,181921	-0,360469	-0,115389	-0,308793	-1,37089	-0,222075	-0,0845105	1,91137	1,00431	1,08551	1,07979	0,167215	-0,127581	-0,00901456	-0,138925	0,182294	-0,15185	0,543251	0,456054	-0,0312216	0,00711685
Ssa#S35566020	T-cell response	NOD3 protein [Homo sapiens]	-0,0404958	0,231441	0,299274	0,541785	0,0027661	0,439317	0,254315	-0,0892695	-0,632338	-0,971937	-0,642751		-0,0832371	-0,216206	1,94372	1,40604	1,21413	0,626029	-0,0521016	-0,454853	-0,026692	-0,405476	0,184376	0,0584782	0,0705617	0,259738	-0,392282	-0,0346394
Ssa#S35595553	T-cell response	TNF decoy receptor [Oncorhynchus mykiss]	0,434991	0,539302	0,672797	0,526774	0,177306	0,654297	0,592238	0,0943649	0,216396	0,495043	0,0866558		-0,967469	-0,726583	4,48006	3,30247	2,79864	3,25499	0,756287	0,00900359	0,36117	0,235665			-0,200542	0,261707	-0,327917	0,480719
Ssa#S35685673	T-cell response	Nck-associated protein 1 [Salmo salar]	0,542116	0,611291	0,619758	0,427211	0,221148	0,465283	0,281751	0,951972	-0,134792	0,306752	0,027473	-1,06401	0,353076	0,331559	1,70618	0,776805	0,47185	0,523563	-0,106777	-0,404968	0,144826	-0,0492785	-0,187586	-0,751498	0,0436231	0,286319	-0,0770274	-0,065358
Ssa#S35694598	T-cell response	RAS guanyl-releasing protein 2 [Salmo salar]	0,655814	0,950799	0,775859	0,703513	0,190777	0,522428	-0,0123915	0,117297	-0,0669312	0,342303	0,359558	-0,816775	0,215488	0,358486	1,94578	0,859652	1,23164	1,31779	0,26137	-0,138298	0,402908	0,301667	0,146064	-0,418287	0,479422	0,536439	0,245073	0,16067
Ssa#S35701237	T-cell response	CD97 antigen precursor [Salmo salar]	0,687817	1,09488	0,841607	1,03138	-0,18845	-0,28689	0,388027	0,0677925	-0,0790312	0,142639		-0,535403	0,28958	0,0229315	2,59204	0,601362	1,0206	1,11274	0,0693312	-0,276933	0,0707961	0,183297	0,641967	-0,633231	0,464226	0,100623	0,0777071	-0,182728
Ssa#S37438812	T-cell response	CD3epsilon [Salmo salar]	0,709986	0,259346	0,32881	0,396711	0,727987	1,51437	0,29955	0,130447	0,567733	0,711907	-0,0693028		0,657465	0,794138	2,24313	0,481524	0,569016	1,19227	0,442744	-0,498308	0,129033	0,0716848	1,26891	0,502857	0,0605433	0,0570904	0,317309	0,340468
Ssa#S37438814	T-cell response	CD3gammadelta-A [Salmo salar]	0,928354	1,16911	0,875047	0,747293	0,0297607	0,815176	0,337701	0,236621	-0,0276243	0,353146	0,0535011		0,110908	0,387091	3,26141	1,59503	1,71249	1,90724	0,47894	-0,0391981	0,297059	0,260763	1,13811	0,762936	0,181528	0,223699	-0,174573	0,346841
Ssa#S43134841	T-cell response	CD4-like protein [Salmo salar]	0,45218	0,398319	-0,45187	-0,0468294	-0,396388	-0,563699	-0,119079	0,116144	-0,204105	0,129972	0,0866558		-0,114171	-0,413784	0,726795	0,390271	0,96809	0,791144	-0,14274	0,502753	-0,00420532	0,248036	0,585488	-0,0853237			0,288802	0,101951
Ssa#S48408611	T-cell response	Interleukin-2 receptor subunit beta [Salmo salar]	-0,388079	-0,163042	-0,122875	0,615863	0,00888601	0,516313	0,156021	0,0184033	0,0320342	0,471829	0,113526	0,0365513	0,102409	0,0851371	0,607747	0,885493	0,0227989	-0,277098	0,145095	-0,14653	-0,0644638	-0,425909	0,223363	-0,0633322	-0,531598	0,0221526	0,0412217	0,070171
Ssa#TC103109	T-cell response	Tyrosine-protein kinase BTK [Salmo salar]	0,227927	0,0189992	-0,0233714	0,300692	-0,395052	-0,313073	-0,099237	-0,183818	-0,101914	0,217585	0,0752297	-0,0884081	-0,161501	0,226986	1,47012	0,688368	0,667677	0,553067	0,305444	0,584349	0,0911738	-0,306623	0,397791	-0,131475	0,441399	0,744308	0,568348	0,451903
Ssa#TC70143	T-cell response	Plastin-2 lymphocyte cytosolic protein	-0,0646007	0,656447	0,192951	0,245756	0,323578	0,897163	0,705539	0,660076	0,522123	0,742298	0,684694	-1,29133	0,739635	0,548129	2,46343	1,34649	1,25263	1,17645	0,0201515	-0,0929338	0,101429	0,396025	0,480502	-0,109836	0,640883	0,607136	0,0347351	-0,0791823
