# Supplementary material for: Transcriptome profiling of immune responses to cardiomyopathy syndrome (CMS) in Atlantic salmon
Source: BMC Genomics. 2011 Sep 23;12:459. doi: 10.1186/1471-2164-12-459 (PMC3196748; doi:10.1186/1471-2164-12-459)
Supplement: Additional file 2 — Results from ANOVA on gene sets. Results of one-way ANOVA with Newman-Keuls test for the log2-ER values of the six gene sets from time points and tissues. [file 1471-2164-12-459-S2.XLS]

## Sheet: Res_Time
ANOVA	Newman-Keuls test		p<0.05	p<0.01
Gr 1	Antiviral & IFN
	Time	{1}	{2}	{3}	{4}	{5}	{6}
1	W02		8.76095e-06	7.7146e-06	1.72262e-05	2.17409e-05	2.03174e-05
2	W04	8.76095e-06		2.17842e-05	7.80844e-06	8.78688e-06	1.72262e-05
3	W06	7.7146e-06	2.17842e-05		0.986708	0.93603	0.00368746
4	W08	1.72262e-05	7.80844e-06	0.986708		0.994835	0.00136744
5	W09	2.17409e-05	8.78688e-06	0.93603	0.994835		0.00536311
6	W10	2.03174e-05	1.72262e-05	0.00368746	0.00136744	0.00536311
	Time	Mean	Std.Err	-0.95	+95%	N
1	W02	2.53408	0.0822726	2.37269	2.69547	179
2	W04	1.72581	0.0583387	1.61137	1.84025	356
3	W06	1.13048	0.0820438	0.96954	1.29142	180
4	W08	1.12871	0.0589209	1.01312	1.24429	349
5	W09	1.13902	0.0820438	0.978084	1.29997	180
6	W10	0.787831	0.0829709	0.625072	0.95059	176
Gr 2	Complement
	Time	{1}	{2}	{3}	{4}	{5}	{6}
1	W02		0.0134841	7.7146e-06	0.586397	0.0013537	0.260818
2	W04	0.0134841		2.17409e-05	0.00725419	0.302694	0.000321004
3	W06	7.7146e-06	2.17409e-05		1.72262e-05	8.76095e-06	2.03174e-05
4	W08	0.586397	0.00725419	1.72262e-05		0.000308577	0.307183
5	W09	0.0013537	0.302694	8.76095e-06	0.000308577		2.07721e-05
6	W10	0.260818	0.000321004	2.03174e-05	0.307183	2.07721e-05
	Time	Mean	Std.Err	-0.95	+95%	N
1	W02	-0.209598	0.129815	-0.464725	0.0455292	54
2	W04	0.192176	0.0922213	0.0109325	0.373419	107
3	W06	1.5384	0.123154	1.29637	1.78044	60
4	W08	-0.298062	0.0905444	-0.47601	-0.120114	111
5	W09	0.35976	0.124193	0.115683	0.603838	59
6	W10	-0.464098	0.123154	-0.706133	-0.222063	60
Gr 3	B cell response
	Time	{1}	{2}	{3}	{4}	{5}	{6}
1	W02		2.04051e-05	0.708839	0.000251743	2.03174e-05	0.000274724
2	W04	2.04051e-05		2.14286e-05	0.488019	0.0026841	0.310971
3	W06	0.708839	2.14286e-05		0.000361465	1.72262e-05	0.00064373
4	W08	0.000251743	0.488019	0.000361465		0.000204309	0.897308
5	W09	2.03174e-05	0.0026841	1.72262e-05	0.000204309		0.000192068
6	W10	0.000274724	0.310971	0.00064373	0.897308	0.000192068
	Time	Mean	Std.Err	-0.95	+95%	N
1	W02	0.142089	0.0963118	-0.0470616	0.331239	75
2	W04	0.77187	0.0681027	0.63812	0.905619	150
3	W06	0.188322	0.0956761	0.000419876	0.376224	76
4	W08	0.630451	0.0678768	0.497145	0.763757	151
5	W09	1.14356	0.0956761	0.955657	1.33146	76
6	W10	0.646432	0.0956761	0.45853	0.834334	76
Gr 4	MHC antigen presentation
	Time	{1}	{2}	{3}	{4}	{5}	{6}
1	W02		7.71592e-06	0.00211043	1.72262e-05	2.03174e-05	2.19774e-05
2	W04	7.71592e-06		0.00422963	0.223673	0.0169434	0.348155
3	W06	0.00211043	0.00422963		7.12226e-05	1.7247e-05	0.0250641
4	W08	1.72262e-05	0.223673	7.12226e-05		0.127817	0.0791254
5	W09	2.03174e-05	0.0169434	1.7247e-05	0.127817		0.0013598
6	W10	2.19774e-05	0.348155	0.0250641	0.0791254	0.0013598
	Time	Mean	Std.Err	-0.95	+95%	N
1	W02	0.440382	0.0758993	0.291287	0.589478	68
2	W04	1.05336	0.0538673	0.947547	1.15918	135
3	W06	0.741782	0.0758993	0.592686	0.890878	68
4	W08	1.17264	0.0536689	1.06721	1.27807	136
5	W09	1.32191	0.0758993	1.17281	1.471	68
6	W10	0.961402	0.0758993	0.812306	1.1105	68
Gr 5	T cell response
	Time	{1}	{2}	{3}	{4}	{5}	{6}
1	W02		0.000946756	3.14783e-05	1.72262e-05	2.03174e-05	7.7146e-06
2	W04	0.000946756		0.185076	7.7146e-06	1.72262e-05	2.17409e-05
3	W06	3.14783e-05	0.185076		2.17409e-05	7.7146e-06	8.76095e-06
4	W08	1.72262e-05	7.7146e-06	2.17409e-05		0.285214	9.5742e-05
5	W09	2.03174e-05	1.72262e-05	7.7146e-06	0.285214		2.32529e-05
6	W10	7.7146e-06	2.17409e-05	8.76095e-06	9.5742e-05	2.32529e-05
	Time	Mean	Std.Err	-0.95	+95%	N
1	W02	0.164867	0.0556538	0.055674	0.274061	143
2	W04	0.400752	0.0386827	0.324856	0.476648	296
3	W06	0.495273	0.0548913	0.387576	0.602971	147
4	W08	1.29847	0.0390136	1.22193	1.37502	291
5	W09	1.37469	0.055079	1.26663	1.48276	146
6	W10	1.01888	0.0556538	0.909689	1.12808	143
Gr 6	Apoptosis
	Time	{1}	{2}	{3}	{4}	{5}	{6}
1	W02		0.0193857	0.0137154	2.03174e-05	1.72262e-05	7.7154e-06
2	W04	0.0193857		0.636721	1.72262e-05	7.71683e-06	0.000216026
3	W06	0.0137154	0.636721		7.71483e-06	2.17618e-05	0.000450182
4	W08	2.03174e-05	1.72262e-05	7.71483e-06		0.432125	0.00811642
5	W09	1.72262e-05	7.71683e-06	2.17618e-05	0.432125		0.0282149
6	W10	7.7154e-06	0.000216026	0.000450182	0.00811642	0.0282149
	Time	Mean	Std.Err	-0.95	+95%	N
1	W02	0.132537	0.09941	-0.062881	0.327956	52
2	W04	0.43276	0.0702935	0.294579	0.570942	104
3	W06	0.493403	0.09941	0.297984	0.688821	52
4	W08	1.327	0.0706339	1.18815	1.46585	103
5	W09	1.22613	0.09941	1.03072	1.42155	52
6	W10	0.944376	0.09941	0.748958	1.13979	52

## Sheet: Res_Tissues
ANOVA	Newman-Keuls test		p<0.05	p<0.01
Gr 1	Antiviral & IFN
	Time	Tissue	{1}	{2}	{3}	{4}	{5}	{6}	{7}	{8}	{9}	{10}	{11}	{12}
1	W04	H		0.00126086	0.00162512	0.66172	0.452668	0.261004	8.37049e-06	2.56632e-05	3.22037e-05	1.72262e-05	0.0246421	2.03174e-05
2	W04	K	0.00126086		2.56632e-05	0.00877565	0.0114883	0.0460023	3.22037e-05	1.49157e-05	1.75547e-05	1.02597e-05	2.03282e-05	1.24664e-05
3	W04	L	0.00162512	2.56632e-05		0.000166702	0.000160009	2.19227e-05	0.0672422	1.72543e-05	2.03174e-05	0.00012329	0.228394	9.09569e-06
4	W04	P	0.66172	0.00877565	0.000166702		0.908363	0.337114	2.03236e-05	1.02597e-05	1.24664e-05	2.56632e-05	0.0100064	3.22037e-05
5	W04	R	0.452668	0.0114883	0.000160009	0.908363		0.52962	1.72358e-05	3.22037e-05	1.02597e-05	2.03174e-05	0.00766069	2.56632e-05
6	W04	S	0.261004	0.0460023	2.19227e-05	0.337114	0.52962		2.56632e-05	1.24664e-05	1.49157e-05	3.22037e-05	0.000456913	1.02597e-05
7	W08	H	8.37049e-06	3.22037e-05	0.0672422	2.03236e-05	1.72358e-05	2.56632e-05		0.00031175	1.72332e-05	0.0212152	0.0068113	0.00260742
8	W08	K	2.56632e-05	1.49157e-05	1.72543e-05	1.02597e-05	3.22037e-05	1.24664e-05	0.00031175		0.0417442	0.190706	2.03174e-05	0.469003
9	W08	L	3.22037e-05	1.75547e-05	2.03174e-05	1.24664e-05	1.02597e-05	1.49157e-05	1.72332e-05	0.0417442		0.000937842	2.56632e-05	0.0159468
10	W08	P	1.72262e-05	1.02597e-05	0.00012329	2.56632e-05	2.03174e-05	3.22037e-05	0.0212152	0.190706	0.000937842		8.18677e-06	0.31016
11	W08	R	0.0246421	2.03282e-05	0.228394	0.0100064	0.00766069	0.000456913	0.0068113	2.03174e-05	2.56632e-05	8.18677e-06		1.72272e-05
12	W08	S	2.03174e-05	1.24664e-05	9.09569e-06	3.22037e-05	2.56632e-05	1.02597e-05	0.00260742	0.469003	0.0159468	0.31016	1.72272e-05
	Time	Tissue	Mean	Std.Err	-0.95	+95%	N
1	W04	H	1.72581	0.0577164	1.61263	1.83899	356
2	W04	K	2.15783	0.0816234	1.99777	2.31789	178
3	W04	L	1.3356	0.0855593	1.16782	1.50338	162
4	W04	P	1.82373	0.0827945	1.66137	1.98608	173
5	W04	R	1.81071	0.0847779	1.64447	1.97696	165
6	W04	S	1.93225	0.0816234	1.77219	2.09231	178
7	W08	H	1.12871	0.0582924	1.0144	1.24301	349
8	W08	K	0.671602	0.0818536	0.511091	0.832114	177
9	W08	L	0.441415	0.0898185	0.265284	0.617545	147
10	W08	P	0.868202	0.0820858	0.707235	1.02917	176
11	W08	R	1.47177	0.0842687	1.30653	1.63702	167
12	W08	S	0.753465	0.0816234	0.593406	0.913525	178
Gr 2	Complement
	Time	Tissue	{1}	{2}	{3}	{4}	{5}	{6}	{7}	{8}	{9}	{10}	{11}	{12}
1	W04	H		0.0161734	0.896775	0.61358	0.774431	0.0995597	0.0533321	0.000154624	0.942581	0.992983	0.924684	3.74054e-05
2	W04	K	0.0161734		0.0652984	0.238178	0.0331259	0.727956	0.656313	0.233372	0.0545035	0.019127	0.0341683	1.49157e-05
3	W04	L	0.896775	0.0652984		0.655154	0.909754	0.190316	0.142247	0.00156086	0.95475	0.954378	0.745997	2.23379e-05
4	W04	P	0.61358	0.238178	0.655154		0.69695	0.263955	0.32469	0.0183432	0.412357	0.691312	0.626543	3.22176e-05
5	W04	R	0.774431	0.0331259	0.909754	0.69695		0.153366	0.0927272	0.000467576	0.965444	0.95304	0.928033	1.55793e-05
6	W04	S	0.0995597	0.727956	0.190316	0.263955	0.153366		0.753275	0.206858	0.128401	0.121441	0.139228	1.02597e-05
7	W08	H	0.0533321	0.656313	0.142247	0.32469	0.0927272	0.753275		0.230185	0.109728	0.0639163	0.0896729	1.24664e-05
8	W08	K	0.000154624	0.233372	0.00156086	0.0183432	0.000467576	0.206858	0.230185		0.00142327	0.000180396	0.000537835	1.75547e-05
9	W08	L	0.942581	0.0545035	0.95475	0.412357	0.965444	0.128401	0.109728	0.00142327		0.973106	0.923234	2.76726e-05
10	W08	P	0.992983	0.019127	0.954378	0.691312	0.95304	0.121441	0.0639163	0.000180396	0.973106		0.980504	1.43715e-05
11	W08	R	0.924684	0.0341683	0.745997	0.626543	0.928033	0.139228	0.0896729	0.000537835	0.923234	0.980504		2.52936e-05
12	W08	S	3.74054e-05	1.49157e-05	2.23379e-05	3.22176e-05	1.55793e-05	1.02597e-05	1.24664e-05	1.75547e-05	2.76726e-05	1.43715e-05	2.52936e-05
	Time	Tissue	Mean	Std.Err	-0.95	+95%	N
1	W04	H	0.192176	0.0741068	0.0466577	0.337694	107
2	W04	K	-0.37057	0.10951	-0.585606	-0.155534	49
3	W04	L	0.0779818	0.0989633	-0.116345	0.272309	60
4	W04	P	-0.0648324	0.144868	-0.349298	0.219633	28
5	W04	R	0.14548	0.139955	-0.12934	0.4203	30
6	W04	S	-0.246846	0.103364	-0.449814	-0.0438778	55
7	W08	H	-0.298062	0.0727593	-0.440934	-0.15519	111
8	W08	K	-0.564743	0.113024	-0.78668	-0.342805	46
9	W08	L	0.0687356	0.0989633	-0.125591	0.263063	60
10	W08	P	0.19361	0.153313	-0.10744	0.49466	25
11	W08	R	0.130762	0.139955	-0.144058	0.405582	30
12	W08	S	0.93133	0.0989633	0.737003	1.12566	60
Gr 3	B cell response
	Time	Tissue	{1}	{2}	{3}	{4}	{5}	{6}	{7}	{8}	{9}	{10}	{11}	{12}
1	W04	H		0.119787	0.000341779	1.24668e-05	1.75547e-05	3.22123e-05	0.215871	2.56735e-05	2.10788e-05	1.49157e-05	0.00033751	1.02603e-05
2	W04	K	0.119787		0.0402272	8.81865e-05	1.24728e-05	0.000377387	0.464167	0.0003319	0.00332121	1.46788e-05	0.0751632	8.40918e-05
3	W04	L	0.000341779	0.0402272		0.103396	0.000662127	0.195131	0.0148841	0.153337	0.349149	0.0285141	0.90017	0.0934952
4	W04	P	1.24668e-05	8.81865e-05	0.103396		0.247075	0.861725	1.16847e-05	0.938001	0.69416	0.592343	0.108854	0.948853
5	W04	R	1.75547e-05	1.24728e-05	0.000662127	0.247075		0.212998	1.49157e-05	0.24847	0.0587081	0.288625	0.000881624	0.344669
6	W04	S	3.22123e-05	0.000377387	0.195131	0.861725	0.212998		3.9759e-05	0.951576	0.718046	0.716828	0.175343	0.64872
7	W08	H	0.215871	0.464167	0.0148841	1.16847e-05	1.49157e-05	3.9759e-05		3.43528e-05	0.000309171	1.25279e-05	0.0190137	3.36317e-05
8	W08	K	2.56735e-05	0.0003319	0.153337	0.938001	0.24847	0.951576	3.43528e-05		0.474706	0.798256	0.118752	0.863407
9	W08	L	2.10788e-05	0.00332121	0.349149	0.69416	0.0587081	0.718046	0.000309171	0.474706		0.445789	0.208104	0.606984
10	W08	P	1.49157e-05	1.46788e-05	0.0285141	0.592343	0.288625	0.716828	1.25279e-05	0.798256	0.445789		0.0328759	0.820319
11	W08	R	0.00033751	0.0751632	0.90017	0.108854	0.000881624	0.175343	0.0190137	0.118752	0.208104	0.0328759		0.0928561
12	W08	S	1.02603e-05	8.40918e-05	0.0934952	0.948853	0.344669	0.64872	3.36317e-05	0.863407	0.606984	0.820319	0.0928561
	Time	Tissue	Mean	Std.Err	-0.95	+95%	N
1	W04	H	0.77187	0.0574931	0.659047	0.884692	150
2	W04	K	0.546805	0.0807709	0.388303	0.705307	76
3	W04	L	0.312387	0.0924587	0.130949	0.493825	58
4	W04	P	0.00619766	0.0818551	-0.154432	0.166827	74
5	W04	R	-0.176244	0.0887138	-0.350333	-0.00215455	63
6	W04	S	0.0655831	0.0807709	-0.0929191	0.224085	76
7	W08	H	0.630451	0.0573024	0.518003	0.7429	151
8	W08	K	0.0725232	0.0807709	-0.085979	0.231025	76
9	W08	L	0.154209	0.0924587	-0.0272292	0.335647	58
10	W08	P	-0.0549874	0.0818551	-0.215617	0.105642	74
11	W08	R	0.298051	0.08539	0.130485	0.465618	68
12	W08	S	0.0135284	0.0807709	-0.144974	0.172031	76
Gr 4	MHC antigen presentation
	Time	Tissue	{1}	{2}	{3}	{4}	{5}	{6}	{7}	{8}	{9}	{10}	{11}	{12}
1	W04	H		0.879994	0.0169649	0.000961745	0.00011636	0.0823156	0.305278	3.28848e-05	0.00121081	1.49157e-05	1.0537e-05	1.25851e-05
2	W04	K	0.879994		0.0143685	0.00107849	0.000154651	0.0469249	0.467431	2.69493e-05	0.0014985	1.24664e-05	3.26735e-05	1.05125e-05
3	W04	L	0.0169649	0.0143685		0.345475	0.361042	0.418944	0.000691977	0.0749672	0.588246	0.000103179	0.059626	0.0494564
4	W04	P	0.000961745	0.00107849	0.345475		0.770707	0.186167	3.21635e-05	0.360622	0.96919	0.00348183	0.34874	0.337151
5	W04	R	0.00011636	0.000154651	0.361042	0.770707		0.104982	3.26163e-05	0.34509	0.516323	0.0192554	0.48005	0.549396
6	W04	S	0.0823156	0.0469249	0.418944	0.186167	0.104982		0.00849291	0.0093527	0.277938	1.14603e-05	0.00600604	0.00421952
7	W08	H	0.305278	0.467431	0.000691977	3.21635e-05	3.26163e-05	0.00849291		1.02608e-05	3.90156e-05	1.75547e-05	1.24667e-05	1.49158e-05
8	W08	K	3.28848e-05	2.69493e-05	0.0749672	0.360622	0.34509	0.0093527	1.02608e-05		0.248544	0.150315	0.832766	0.924672
9	W08	L	0.00121081	0.0014985	0.588246	0.96919	0.516323	0.277938	3.90156e-05	0.248544		0.0029413	0.271187	0.280669
10	W08	P	1.49157e-05	1.24664e-05	0.000103179	0.00348183	0.0192554	1.14603e-05	1.75547e-05	0.150315	0.0029413		0.139416	0.0833517
11	W08	R	1.0537e-05	3.26735e-05	0.059626	0.34874	0.48005	0.00600604	1.24667e-05	0.832766	0.271187	0.139416		0.868344
12	W08	S	1.25851e-05	1.05125e-05	0.0494564	0.337151	0.549396	0.00421952	1.49158e-05	0.924672	0.280669	0.0833517	0.868344
	Time	Tissue	Mean	Std.Err	-0.95	+95%	N
1	W04	H	1.05336	0.0601447	0.935327	1.1714	135
2	W04	K	1.0358	0.0847442	0.869482	1.20211	68
3	W04	L	0.710577	0.0894746	0.534979	0.886175	61
4	W04	P	0.600815	0.0847442	0.434501	0.76713	68
5	W04	R	0.520809	0.0866778	0.350699	0.690918	65
6	W04	S	0.804615	0.0847442	0.638301	0.97093	68
7	W08	H	1.17264	0.0599232	1.05504	1.29024	136
8	W08	K	0.41096	0.0853743	0.243409	0.57851	67
9	W08	L	0.596321	0.0894746	0.420723	0.771919	61
10	W08	P	0.165641	0.0847442	-0.000673828	0.331955	68
11	W08	R	0.38639	0.0853743	0.218839	0.553941	67
12	W08	S	0.367102	0.0847442	0.200788	0.533417	68
Gr 5	T cell response
	Time	Tissue	{1}	{2}	{3}	{4}	{5}	{6}	{7}	{8}	{9}	{10}	{11}	{12}
1	W04	H		0.177056	0.122655	0.00183472	1.24664e-05	0.00984391	2.17409e-05	1.06836e-05	0.000652558	0.00625055	0.185953	0.00087986
2	W04	K	0.177056		0.00519819	2.96595e-05	1.49157e-05	7.623e-05	8.76095e-06	1.24665e-05	1.10017e-05	5.58721e-05	0.0205827	3.33545e-05
3	W04	L	0.122655	0.00519819		0.243121	3.28516e-05	0.394492	1.72262e-05	0.0039705	0.208913	0.194942	0.52488	0.208683
4	W04	P	0.00183472	2.96595e-05	0.243121		0.00232903	0.572698	3.22037e-05	0.254282	0.91607	0.836546	0.0903342	0.793872
5	W04	R	1.24664e-05	1.49157e-05	3.28516e-05	0.00232903		0.000351264	1.75547e-05	0.0681817	0.00314304	0.000473642	1.02759e-05	0.00373133
6	W04	S	0.00984391	7.623e-05	0.394492	0.572698	0.000351264		2.56632e-05	0.11399	0.770545	0.995958	0.212531	0.687242
7	W08	H	2.17409e-05	8.76095e-06	1.72262e-05	3.22037e-05	1.75547e-05	2.56632e-05		1.49157e-05	1.24664e-05	2.03174e-05	7.7146e-06	1.02597e-05
8	W08	K	1.06836e-05	1.24665e-05	0.0039705	0.254282	0.0681817	0.11399	1.49157e-05		0.149387	0.152737	0.000395767	0.254621
9	W08	L	0.000652558	1.10017e-05	0.208913	0.91607	0.00314304	0.770545	1.24664e-05	0.149387		0.869604	0.0573939	0.890637
10	W08	P	0.00625055	5.58721e-05	0.194942	0.836546	0.000473642	0.995958	2.03174e-05	0.152737	0.869604		0.129732	0.840017
11	W08	R	0.185953	0.0205827	0.52488	0.0903342	1.02759e-05	0.212531	7.7146e-06	0.000395767	0.0573939	0.129732		0.0636496
12	W08	S	0.00087986	3.33545e-05	0.208683	0.793872	0.00373133	0.687242	1.02597e-05	0.254621	0.890637	0.840017	0.0636496
	Time	Tissue	Mean	Std.Err	-0.95	+95%	N
1	W04	H	0.400752	0.0320661	0.337864	0.463639	296
2	W04	K	0.486698	0.0453483	0.397762	0.575635	148
3	W04	L	0.276055	0.0485733	0.180794	0.371316	129
4	W04	P	0.157295	0.046626	0.0658528	0.248737	140
5	W04	R	-0.0760128	0.0497439	-0.17357	0.021544	123
6	W04	S	0.19321	0.0456579	0.103667	0.282753	146
7	W08	H	1.29847	0.0323404	1.23505	1.3619	291
8	W08	K	0.0401086	0.0456579	-0.0494348	0.129652	146
9	W08	L	0.131902	0.0491481	0.0355138	0.228291	126
10	W08	P	0.193533	0.0469627	0.10143	0.285635	138
11	W08	R	0.316539	0.0482011	0.222008	0.41107	131
12	W08	S	0.140657	0.0455023	0.0514191	0.229896	147
Gr 6	Apoptosis
	Time	Tissue	{1}	{2}	{3}	{4}	{5}	{6}	{7}	{8}	{9}	{10}	{11}	{12}
1	W04	H		0.595178	0.101921	0.0826467	0.000387399	0.0737763	8.76095e-06	0.0728364	0.141098	0.127242	0.116912	0.0761349
2	W04	K	0.595178		0.242456	0.252439	0.0031041	0.214673	2.17409e-05	0.221972	0.242724	0.306323	0.147183	0.174122
3	W04	L	0.101921	0.242456		0.994128	0.400119	0.947427	2.56632e-05	0.979792	0.897602	0.988401	0.932112	0.990688
4	W04	P	0.0826467	0.252439	0.994128		0.135192	0.994923	1.49157e-05	0.985183	0.979314	0.979183	0.973254	0.998325
5	W04	R	0.000387399	0.0031041	0.400119	0.135192		0.384248	1.75547e-05	0.284959	0.26867	0.323436	0.230257	0.470341
6	W04	S	0.0737763	0.214673	0.947427	0.994923	0.384248		1.02597e-05	0.938208	0.943067	0.765357	0.943359	0.988183
7	W08	H	8.76095e-06	2.17409e-05	2.56632e-05	1.49157e-05	1.75547e-05	1.02597e-05		1.24664e-05	1.72262e-05	3.22037e-05	7.7146e-06	2.03174e-05
8	W08	K	0.0728364	0.221972	0.979792	0.985183	0.284959	0.938208	1.24664e-05		0.961392	0.92504	0.956222	0.9945
9	W08	L	0.141098	0.242724	0.897602	0.979314	0.26867	0.943067	1.72262e-05	0.961392		0.968227	0.875114	0.666421
10	W08	P	0.127242	0.306323	0.988401	0.979183	0.323436	0.765357	3.22037e-05	0.92504	0.968227		0.972854	0.999621
11	W08	R	0.116912	0.147183	0.932112	0.973254	0.230257	0.943359	7.7146e-06	0.956222	0.875114	0.972854		0.826431
12	W08	S	0.0761349	0.174122	0.990688	0.998325	0.470341	0.988183	2.03174e-05	0.9945	0.666421	0.999621	0.826431
	Time	Tissue	Express	Express	Express	Express	N
1	W04	H	0.43276	0.0560753	0.322662	0.542859	104
2	W04	K	0.37437	0.0793024	0.218667	0.530072	52
3	W04	L	0.149147	0.0825405	-0.0129133	0.311207	48
4	W04	P	0.104187	0.0800761	-0.0530345	0.261409	51
5	W04	R	-0.0599863	0.0843158	-0.225532	0.10556	46
6	W04	S	0.11475	0.0793024	-0.040953	0.270452	52
7	W08	H	1.327	0.0563468	1.21637	1.43763	103
8	W08	K	0.10623	0.0793024	-0.049473	0.261932	52
9	W08	L	0.197801	0.0862108	0.0285346	0.367068	44
10	W08	P	0.147548	0.0808729	-0.0112379	0.306334	50
11	W08	R	0.215074	0.0816939	0.0546758	0.375472	49
12	W08	S	0.150431	0.0793024	-0.00527188	0.306133	52
