# Supplementary material for: Transcriptome profiling of immune responses to cardiomyopathy syndrome (CMS) in Atlantic salmon
Source: BMC Genomics. 2011 Sep 23;12:459. doi: 10.1186/1471-2164-12-459 (PMC3196748; doi:10.1186/1471-2164-12-459)
Supplement: Additional file 3 — Experimental outline. Overview of sampling strategy and number of biological replicates for the different analyses. [file 1471-2164-12-459-S3.XLSX]

## Sheet: Sheet1
Time points (weeks after infection)	0	2	4	6	8	9	10	11	12
Sampling number non-injected fish (pre-challenge)	20
Sampling number infected fish (duplicate tanks)		30	30	30	30	30	30	30	30
Sampling number control fish (duplicate tanks)		30	30	30	30	30	30	30	30
Number of viral load analyses	6	6	6	6	6	6	6	6	6
Number of microarrays, heart tissue*		2	4	2	4	2	2
Number of microarrays, other organs*			8		8
qPCR for early virus responsive genes in heart (number of fish)			20
* numbers are pooled RNA samples composed of n=3 infected fish per pool. Hybridization was conducted vs. control pools of non-infected fish (n=8-10) in two-color microarray experiments
